# Supplementary material for: Dataset for landscape pattern analysis from a climatic perspective
Source: Data Brief. 2019 Jun 25;25:104187. doi: 10.1016/j.dib.2019.104187 (PMC6614108; doi:10.1016/j.dib.2019.104187)
Supplement: Supplementary file 1 [file mmc1.zip]

Archive with 9 entries (9 files):
- CC_POI_Data.dbf
- CC_POI_Data.prj
- CC_POI_Data.sbn
- CC_POI_Data.sbx
- CC_POI_Data.shp
- CC_POI_Data.shx
- CC_POI_Data.shp.xml
- description.txt
- Table_S1_CC_POI_database_prepared.xlsx
