# Supplementary material for: Dataset for landscape pattern analysis from a climatic perspective
Source: Data Brief. 2019 Jun 25;25:104187. doi: 10.1016/j.dib.2019.104187 (PMC6614108; doi:10.1016/j.dib.2019.104187)
Supplement: Supplementary file 1 [file mmc1.zip › CC_POI_Data.prj]

PROJCS["UTM_Zone_34_Northern_Hemisphere",GEOGCS["GCS_WGS_1984",DATUM["D_WGS84",SPHEROID["WGS84",6378137.0,298.257223563]],PRIMEM["Greenwich",0.0],UNIT["Degree",0.0174532925199433]],PROJECTION["Transverse_Mercator"],PARAMETER["false_easting",500000.0],PARAMETER["false_northing",0.0],PARAMETER["central_meridian",21.0],PARAMETER["scale_factor",0.9996],PARAMETER["latitude_of_origin",0.0],UNIT["Meter",1.0]]
