# Supplementary material for: Dataset for landscape pattern analysis from a climatic perspective
Source: Data Brief. 2019 Jun 25;25:104187. doi: 10.1016/j.dib.2019.104187 (PMC6614108; doi:10.1016/j.dib.2019.104187)
Supplement: Supplementary file 1 [file mmc1.zip › CC_POI_Data.shp.xml]

<?xml version="1.0" encoding="UTF-8"?>
<metadata xml:lang="hu"><Esri><CreaDate>20181104</CreaDate><CreaTime>22344800</CreaTime><ArcGISFormat>1.0</ArcGISFormat><SyncOnce>TRUE</SyncOnce><DataProperties><lineage><Process ToolSource="c:\program files (x86)\arcgis\desktop10.4\ArcToolbox\Toolboxes\Data Management Tools.tbx\CalculateField" Date="20181104" Time="223448">CalculateField CC_POI_Data slope [DEM_slope] VB #</Process><Process ToolSource="c:\program files (x86)\arcgis\desktop10.4\ArcToolbox\Toolboxes\Data Management Tools.tbx\CalculateField" Date="20181104" Time="223530">CalculateField CC_POI_Data DEM_slope [slope] VB #</Process></lineage></DataProperties></Esri></metadata>
