# Supplementary material for: Dataset for landscape pattern analysis from a climatic perspective
Source: Data Brief. 2019 Jun 25;25:104187. doi: 10.1016/j.dib.2019.104187 (PMC6614108; doi:10.1016/j.dib.2019.104187)
Supplement: Supplementary file 1 [file mmc1.zip › description.txt]

Column name	Description
CC_ID:	        CarpatClim identifier
Country:	Country code of CarpatClim /1=Hungary/
UTM_X:	        X UTM Coordinate
UTM_Y:	        Y UTM Coordinate
ARIvsNDVI:	R2 of Aridification Index and NDVI 2000–2010
PRECvsNDVI:	R2 of Precipitation and NDVI 2000–2010
PETvsNDVI:	R2 of Potential Evapotranspiration and NDVI 2000–2010
TMAXvsNDVI:	R2 of Maximum Temperature and NDVI 2000–2010
DEM_slope:	SRTM slope value
DEM_aspect:	SRTM aspect value
DEM:	        SRTM elevation
CLC_code:	CORINE Land Cover code /arable lands (211, 213,221,222, 242,243), grasslands (231, 321), forests (311, 312, 313, 324), wetlands (411, 412), water bodies (511, 512) and artificial surfaces (112, 121, 122, 131, 142)
Macro_reg_code:	Hunrarian Macro Region code /Great Hungarian Plain=1, Kisalföld=2, Alpokalja=3, Transdanubian Hills=4, Transdanubian Mountains=5, North-Hungarian Mountains=6/
Microregion_code: Hungarian Micro Region code (Dövényi, Z. edited. 2010)

Dövényi, Z. ed. 2010. Inventory of Natural Micro-regions of Hungary, Hungarian Academy of Sciences Geographical Institute, Budapest
