# Supplementary material for: Dataset for landscape pattern analysis from a climatic perspective
Source: Data Brief. 2019 Jun 25;25:104187. doi: 10.1016/j.dib.2019.104187 (PMC6614108; doi:10.1016/j.dib.2019.104187)
Supplement: Supplementary file 1 [file mmc1.zip › Table_S1_CC_POI_database_prepared.xlsx]

## Sheet: CC_POI_DATA
CC_ID	Country	UTM_X	UTM_Y	ARIvsNDVI_R2	PETvsNDVI_R2	PRECvsNDVI_R2	TMAXvsNDVI_R2	DEM_slope	DEM_aspect	DEM	CLC_code	Macro_reg_code	Microregion_code
1552	1	470451	5.37195e+06	0.277329	0.82861	0.264165	0.833815	8.61703	39.1039	362.407	311	6	6_6_11
1553	1	477838	5.37192e+06	0.27045	0.766355	0.259085	0.808628	0.512009	201.305	150.255	211	6	6_6_23
1554	1	485226	5.37189e+06	0.26095	0.794832	0.249647	0.823838	9.54878	333.593	203.744	311	6	6_6_24
1555	1	492613	5.37188e+06	0.304399	0.681864	0.283734	0.75501	1.3556	314.761	212.464	211	6	6_6_24
1556	1	500000	5.37188e+06	0.28672	0.6713	0.274408	0.720814	3.19429	180.283	247.735	231	6	6_8_53
1558	1	514774	5.37189e+06	0.38292	0.745579	0.207733	0.824871	3.76888	200.151	255.674	311	6	6_8_53
1559	1	522162	5.37192e+06	0.326795	0.671173	0.200026	0.70741	4.37739	96.2587	186.888	243	6	6_8_62
1560	1	529549	5.37195e+06	0.283852	0.750115	0.163953	0.76418	4.77483	236.419	388.926	311	6	6_7_11
1561	1	536936	5.372e+06	0.381584	0.731213	0.156314	0.794359	7.10531	300.062	218.157	231	6	6_7_31
1562	1	544323	5.37205e+06	0.396326	0.756197	0.199718	0.837573	7.78045	141.761	259.399	243	6	6_7_32
1652	1	462992	5.36088e+06	0.310899	0.773141	0.214591	0.834335	9.17407	10.0713	294.365	324	6	6_8_42
1653	1	470393	5.36084e+06	0.312997	0.79316	0.239769	0.840669	3.61443	26.5176	273.084	311	6	6_8_42
1654	1	477795	5.3608e+06	0.325916	0.71209	0.207234	0.775623	1.07041	37.7946	225.299	311	6	6_8_42
1655	1	485197	5.36078e+06	0.334017	0.706394	0.228151	0.781631	5.89937	149.272	240.6	211	6	6_8_54
1656	1	492598	5.36076e+06	0.301478	0.727258	0.200678	0.775771	5.07821	219.116	261.849	211	6	6_8_54
1657	1	500000	5.36076e+06	0.326272	0.772343	0.189618	0.850476	7.16203	54.474	228.286	211	6	6_8_54
1658	1	507402	5.36076e+06	0.350291	0.7687	0.205429	0.833267	5.93959	68.4008	243.941	311	6	6_8_53
1659	1	514803	5.36078e+06	0.281256	0.710076	0.234507	0.727157	0.847419	53.4371	140.71	211	6	6_8_61
1660	1	522205	5.3608e+06	0.374039	0.778145	0.195738	0.814547	9.46703	259.104	365.669	311	6	6_7_11
1661	1	529607	5.36084e+06	0.269273	0.803051	0.14684	0.780644	7.37553	182.536	469.05	311	6	6_7_11
1662	1	537008	5.36088e+06	0.357598	0.78743	0.15409	0.82548	6.28331	323.338	412.36	311	6	6_7_11
1663	1	544410	5.36093e+06	0.330378	0.764191	0.139582	0.807724	9.18708	109.501	167.414	311	6	6_7_23
1669	1	588820	5.36146e+06	0.441026	0.678139	0.0884383	0.752881	1.2976	138.469	101.95	211	1	1_10_12
1752	1	455503	5.34982e+06	0.182398	0.526668	0.233423	0.521619	0.327491	123.954	162.48	211	6	6_8_41
1753	1	462919	5.34977e+06	0.349659	0.772059	0.206989	0.807594	10.7225	145.491	323.553	324	6	6_8_42
1754	1	470335	5.34972e+06	0.34399	0.771183	0.215698	0.838188	4.01782	113.596	292.452	242	6	6_8_42
1755	1	477751	5.34969e+06	0.317825	0.752326	0.216011	0.815676	3.05251	211.287	153.021	311	6	6_8_42
1756	1	485168	5.34966e+06	0.354263	0.519418	0.126791	0.627361	2.40893	321.466	156.69	211	6	6_8_54
1757	1	492584	5.34965e+06	0.304324	0.761832	0.192664	0.793779	2.29238	81.0987	135.768	211	6	6_8_54
1758	1	500000	5.34964e+06	0.295898	0.551245	0.189977	0.616916	6.95034	289.896	196.002	211	6	6_8_53
1759	1	507416	5.34965e+06	0.269963	0.480878	0.11975	0.566848	1.812	256.608	127.407	211	6	6_8_61
1760	1	514832	5.34966e+06	0.351204	0.645029	0.203537	0.72003	0.453882	184.445	125.958	112	6	6_8_62
1761	1	522249	5.34969e+06	0.379117	0.700814	0.142479	0.779972	8.067	234.688	313.992	311	6	6_7_12
1762	1	529665	5.34972e+06	0.367508	0.76483	0.106505	0.816002	24.2653	10.4147	339.198	311	6	6_7_11
1763	1	537081	5.34977e+06	0.395074	0.78178	0.121729	0.834247	12.9344	135.074	216.357	311	6	6_7_23
1764	1	544497	5.34982e+06	0.249911	0.25494	0.038277	0.342909	0.782419	162.894	94.7851	211	1	1_6_13
1765	1	551913	5.34988e+06	0.380769	0.739138	0.111065	0.816612	0.612451	118.757	91.7376	231	1	1_6_13
1766	1	559329	5.34995e+06	0.314266	0.577019	0.110063	0.620025	1.07087	81.008	95.6695	211	1	1_6_13
1767	1	566745	5.35004e+06	0.375763	0.625599	0.108858	0.695789	1.00025	208.894	91.9713	211	1	1_6_13
1768	1	574162	5.35013e+06	0.395406	0.710224	0.100011	0.79092	0.961641	166.719	103.095	243	1	1_6_13
1769	1	581578	5.35023e+06	0.417651	0.733791	0.0712878	0.794861	0.650853	71.5621	97.4117	211	1	1_10_12
1770	1	588994	5.35034e+06	0.428775	0.596468	0.0818827	0.711388	0.524213	264.971	111.461	222	1	1_10_12
1771	1	596410	5.35046e+06	0.428917	0.703656	0.0458145	0.798525	1.62329	71.8031	114.219	311	1	1_6_11
1845	1	395972	5.33948e+06	0.29561	0.677517	0.0952397	0.763177	3.89534	35.973	183.343	211	6	6_3_42
1846	1	403402	5.33935e+06	0.339753	0.754127	0.137142	0.812666	4.37833	178.919	272.519	311	6	6_3_41
1850	1	433124	5.33892e+06	0.341446	0.754567	0.208065	0.796501	13.0605	161.873	249.309	231	6	6_8_32
1851	1	440555	5.33884e+06	0.355026	0.741347	0.240569	0.806966	13.206	2.11347	261.429	231	6	6_8_32
1852	1	447985	5.33877e+06	0.333225	0.763297	0.224838	0.797895	9.43165	167.546	286.005	311	6	6_5_32
1853	1	455416	5.3387e+06	0.36108	0.768097	0.248749	0.816097	3.00031	74.1245	337.067	231	6	6_5_32
1854	1	462847	5.33865e+06	0.373638	0.746021	0.192213	0.801891	4.1069	277.709	299.717	243	6	6_5_31
1855	1	470277	5.33861e+06	0.31045	0.73567	0.142914	0.776292	3.09288	86.3754	230.65	311	6	6_5_31
1856	1	477708	5.33857e+06	0.337635	0.674807	0.223796	0.765448	21.7865	283.504	198.827	311	6	6_5_31
1857	1	485139	5.33855e+06	0.331801	0.503095	0.146724	0.602077	1.04398	251.87	117.839	231	1	1_9_32
1858	1	492569	5.33853e+06	0.286962	0.618763	0.208284	0.659018	4.01852	85.7497	136.55	211	6	6_8_54
1859	1	500000	5.33853e+06	0.314229	0.625365	0.11228	0.73212	2.50348	242.055	118.254	231	6	6_8_61
1860	1	507431	5.33853e+06	0.361719	0.657149	0.170762	0.755811	15.2934	96.1552	210.001	324	6	6_7_22
1861	1	514861	5.33855e+06	0.31638	0.770494	0.166681	0.826972	2.3307	73.2049	273.693	324	6	6_7_22
1862	1	522292	5.33857e+06	0.388086	0.540867	0.141483	0.644851	8.8561	115.031	207.326	221	6	6_7_23
1863	1	529723	5.33861e+06	0.260665	0.555952	0.0240006	0.613826	1.81251	85.4053	94.7215	411	1	1_6_13
1864	1	537153	5.33865e+06	0.313084	0.624608	0.102695	0.694119	0.526555	294.543	94.2284	211	1	1_6_13
1865	1	544584	5.3387e+06	0.360139	0.461236	0.127273	0.579119	0.420672	16.5515	95.4983	222	1	1_6_13
1866	1	552015	5.33877e+06	0.296569	0.625143	0.0962389	0.651029	1.314	312.646	94.8952	211	1	1_6_13
1867	1	559445	5.33884e+06	0.232271	0.468252	0.0339803	0.48721	0.181173	193.562	93.7758	211	1	1_6_14
1868	1	566876	5.33892e+06	0.259125	0.782815	0.0966584	0.745173	0.788832	203.007	93.0753	211	1	1_6_14
1869	1	574306	5.33901e+06	0.39292	0.771136	0.062778	0.823755	0.765419	231.024	94.5826	211	1	1_6_14
1870	1	581737	5.33911e+06	0.460039	0.603478	0.0978853	0.713854	1.53818	116.872	110.153	242	1	1_10_12
1871	1	589167	5.33923e+06	0.47359	0.729175	0.0663544	0.823381	2.24971	325.277	113.878	242	1	1_10_12
1872	1	596598	5.33935e+06	0.48446	0.597653	0.0455521	0.696141	0.83637	53.4892	104.694	211	1	1_6_11
1873	1	604028	5.33948e+06	0.415103	0.554594	0.0494721	0.620604	0.632609	102.772	106.163	211	1	1_6_11
1874	1	611459	5.33962e+06	0.441931	0.679666	0.0237594	0.783708	0.47311	169.09	110.633	231	1	1_6_11
1945	1	388325	5.3285e+06	0.260963	0.674307	0.129531	0.711186	0.263179	92.4953	147.383	211	6	6_8_12
1946	1	395769	5.32836e+06	0.372254	0.742961	0.0830899	0.806269	13.7847	190.116	250.701	311	6	6_3_32
1947	1	403214	5.32823e+06	0.341537	0.77795	0.121277	0.827133	5.75269	30.1035	222.114	311	6	6_3_42
1948	1	410659	5.32811e+06	0.299924	0.709069	0.141043	0.740319	5.53119	51.7247	250.717	112	6	6_8_21
1949	1	418104	5.328e+06	0.329169	0.501056	0.0676002	0.540102	6.81031	10.0764	458.892	312	6	6_8_22
1950	1	425549	5.3279e+06	0.36687	0.762435	0.125353	0.795585	6.28288	344.335	337.706	311	6	6_8_23
1951	1	432994	5.32781e+06	0.359786	0.789035	0.156302	0.803963	25.0206	124.254	356.939	311	6	6_8_32
1952	1	440439	5.32772e+06	0.347681	0.803922	0.168004	0.83683	6.69773	258.025	333.421	311	6	6_8_32
1953	1	447884	5.32765e+06	0.416925	0.610974	0.191842	0.707432	9.09172	19.6907	341.354	211	6	6_8_31
1954	1	455329	5.32759e+06	0.336884	0.712455	0.159976	0.726236	13.1567	337.693	438.729	311	6	6_5_12
1955	1	462774	5.32754e+06	0.318066	0.79888	0.174102	0.783907	9.72307	343.752	836.875	311	6	6_5_11
1956	1	470220	5.32749e+06	0.290762	0.766673	0.128628	0.764815	11.4941	211.102	568.02	311	6	6_5_11
1957	1	477665	5.32746e+06	0.361776	0.676717	0.14827	0.770377	0.981539	131.905	171.332	112	6	6_5_23
1958	1	485110	5.32743e+06	0.362531	0.62523	0.135381	0.709722	0.955161	245.156	118.426	112	1	1_9_32
1959	1	492555	5.32742e+06	0.359914	0.401202	0.142194	0.497482	0.551072	357.53	111.499	211	1	1_9_32
1960	1	500000	5.32741e+06	0.238939	0.439042	0.127733	0.480265	0.828492	213.999	134.598	211	1	1_9_33
1961	1	507445	5.32742e+06	0.0967655	0.1835	0.0903245	0.195716	1.64979	132.144	104.144	211	1	1_9_33
1962	1	514890	5.32743e+06	0.135211	0.166313	0.0446029	0.208313	0.551395	107.117	91.5565	211	1	1_7_11
1963	1	522335	5.32746e+06	0.341191	0.452208	0.132728	0.591928	0.435778	325.88	91.1076	411	1	1_7_11
1964	1	529780	5.32749e+06	0.321229	0.758227	0.177483	0.80887	0.950484	136.63	92.6526	211	1	1_7_11
1965	1	537226	5.32754e+06	0.412929	0.496779	0.107239	0.616159	0.538083	31.523	102.045	222	1	1_11_11
1966	1	544671	5.32759e+06	0.376387	0.73264	0.139796	0.793955	1.19014	264.891	98.3365	243	1	1_10_21
1967	1	552116	5.32765e+06	0.335481	0.538944	0.0961734	0.610312	0.518853	88.645	92.3258	211	1	1_10_11
1968	1	559561	5.32772e+06	0.377134	0.706585	0.0915085	0.765	0.41298	73.1816	95.5888	231	1	1_10_11
1969	1	567006	5.32781e+06	0.414643	0.741166	0.0681103	0.825948	1.61356	141.215	105.028	311	1	1_10_11
1970	1	574451	5.3279e+06	0.376424	0.796767	0.0776058	0.839884	0.838489	337.104	99.8942	231	1	1_10_11
1971	1	581896	5.328e+06	0.325253	0.798017	0.10141	0.796246	1.63805	46.9399	110.329	112	1	1_10_12
1972	1	589341	5.32811e+06	0.430211	0.716851	0.0877397	0.795261	2.40704	239.313	127.312	211	1	1_10_12
1973	1	596786	5.32823e+06	0.435197	0.674165	0.0781567	0.728636	1.37825	100.665	108.77	211	1	1_6_11
1974	1	604231	5.32836e+06	0.500232	0.655102	0.0323341	0.758894	0.319106	323.215	107.759	211	1	1_6_11
1975	1	611675	5.3285e+06	0.474527	0.4556	0.0427932	0.560782	0.679842	230.101	107.944	211	1	1_6_11
1976	1	619120	5.32865e+06	0.334435	0.705502	0.0435004	0.745698	0.485621	131.322	110.3	211	1	1_6_11
1977	1	626565	5.32881e+06	0.483218	0.674045	0.0164207	0.781745	3.94734	193.226	113.094	211	1	1_6_12
1978	1	634010	5.32898e+06	0.503982	0.554029	0.0336878	0.659986	0.874261	61.4279	114.476	211	1	1_6_12
2023	1	216559	5.32329e+06	0.315212	0.411132	0.0262768	0.503905	1.48584	54.4269	127.073	112	2	2_1_12
2040	1	343353	5.31843e+06	0.30017	0.759065	0.0344972	0.812187	4.127	242.589	240.799	311	6	6_2_13
2041	1	350812	5.31824e+06	0.313196	0.789545	0.0524118	0.847852	13.4688	186.849	469.165	311	6	6_2_13
2042	1	358271	5.31805e+06	0.27974	0.732475	0.0904813	0.804302	4.78711	226.23	240.89	112	6	6_8_13
2043	1	365730	5.31787e+06	0.3837	0.595167	0.116596	0.690442	2.9926	177.85	188.762	112	6	6_8_13
2044	1	373190	5.3177e+06	0.343257	0.728206	0.0828501	0.816337	8.86692	3.73479	221.148	311	6	6_3_31
2045	1	380649	5.31754e+06	0.35541	0.582923	0.0816071	0.670595	4.12928	66.3043	264.425	211	6	6_3_32
2046	1	388108	5.31739e+06	0.409479	0.603374	0.0861012	0.710083	3.73111	133.863	290.692	211	6	6_3_32
2047	1	395567	5.31725e+06	0.341252	0.523852	0.135522	0.613037	5.1517	339.432	328.644	231	6	6_3_21
2048	1	403027	5.31712e+06	0.377671	0.664322	0.151893	0.741394	3.77427	83.1608	229.204	231	6	6_3_21
2049	1	410486	5.317e+06	0.355678	0.569242	0.101917	0.64231	6.18187	77.3848	222.418	231	6	6_3_21
2050	1	417945	5.31689e+06	0.306946	0.693932	0.122678	0.720785	0.800585	260.354	202.208	211	6	6_8_21
2051	1	425405	5.31678e+06	0.323215	0.596674	0.13391	0.660442	3.49116	166.233	238.537	211	6	6_4_23
2052	1	432864	5.31669e+06	0.314162	0.758205	0.150542	0.810899	0.824089	352.149	183.205	211	6	6_4_23
2053	1	440324	5.31661e+06	0.321813	0.781583	0.15191	0.808683	20.3662	207.998	291.305	311	6	6_8_32
2054	1	447783	5.31654e+06	0.263524	0.742914	0.125355	0.744183	4.37258	31.8803	371.664	311	6	6_8_31
2055	1	455243	5.31647e+06	0.332806	0.803363	0.144129	0.818658	4.8434	83.9884	434.054	311	6	6_5_13
2056	1	462702	5.31642e+06	0.223221	0.763441	0.155979	0.731594	9.00701	352.939	466.546	311	6	6_5_13
2057	1	470162	5.31638e+06	0.328179	0.799663	0.158243	0.816359	11.0959	215.175	476.997	311	6	6_5_13
2058	1	477621	5.31634e+06	0.368169	0.718393	0.171022	0.793173	11.5568	222.886	174.168	324	6	6_5_23
2059	1	485081	5.31632e+06	0.412581	0.676357	0.149315	0.793394	1.32142	125.88	142.561	324	6	6_5_23
2060	1	492540	5.31631e+06	0.366036	0.651832	0.167491	0.721455	1.17816	143.42	102.893	211	1	1_9_32
2061	1	500000	5.3163e+06	0.138351	0.0710498	0.0595522	0.124655	0.185529	227.07	101.052	211	1	1_9_32
2062	1	507460	5.31631e+06	0.297181	0.511307	0.176452	0.6071	1.14257	85.1681	89.0434	321	1	1_7_11
2063	1	514919	5.31632e+06	0.307671	0.697169	0.186975	0.773999	0.27226	338.553	92.6119	222	1	1_7_11
2064	1	522379	5.31634e+06	0.169874	0.64537	0.109924	0.58068	0.0906	252.969	91.6325	211	1	1_7_31
2065	1	529838	5.31638e+06	0.332218	0.394234	0.0979888	0.517774	0.134911	131.785	94.0277	231	1	1_11_11
2066	1	537298	5.31642e+06	0.374809	0.340156	0.125114	0.457204	2.74327	2.33613	96.4278	231	1	1_11_11
2067	1	544757	5.31647e+06	0.313636	0.484961	0.132176	0.540801	1.10486	71.3005	101.938	211	1	1_10_21
2068	1	552217	5.31654e+06	0.37682	0.679494	0.142493	0.760672	1.3159	260.384	102.625	211	1	1_10_11
2069	1	559676	5.31661e+06	0.440219	0.673635	0.0949996	0.753984	0.560405	282.992	103.247	211	1	1_10_11
2070	1	567136	5.31669e+06	0.396746	0.785705	0.105763	0.834295	1.17099	248.734	106.209	211	1	1_10_11
2071	1	574595	5.31678e+06	0.371145	0.747931	0.111359	0.811756	7.96822	211.093	123.849	211	1	1_10_11
2072	1	582055	5.31689e+06	0.444829	0.666472	0.0816125	0.754123	0.621778	250.899	130.953	211	1	1_10_12
2073	1	589514	5.317e+06	0.414373	0.618736	0.115666	0.70678	0.857518	218.14	138.039	211	1	1_10_12
2074	1	596973	5.31712e+06	0.477369	0.289401	0.029972	0.388792	0.726564	250.155	124.51	211	1	1_10_12
2075	1	604433	5.31725e+06	0.536056	0.490484	0.0220788	0.623366	0.691234	56.8133	106.548	211	1	1_6_12
2076	1	611892	5.31739e+06	0.474234	0.642326	0.0623289	0.761829	0.733919	212.975	109.493	112	1	1_6_12
2077	1	619351	5.31754e+06	0.54101	0.538454	0.0400549	0.669115	0.605029	103.057	109.736	112	1	1_6_12
2078	1	626810	5.3177e+06	0.484173	0.359476	0.0345132	0.468868	1.46671	279.01	111.522	211	1	1_6_12
2079	1	634270	5.31787e+06	0.389239	0.63416	0.0450943	0.695832	1.0627	315.719	114.897	211	1	1_6_12
2124	1	216011	5.31218e+06	0.150189	0.084343	0.0150972	0.145748	0.272686	103.654	120.64	211	2	2_1_12
2125	1	223483	5.31181e+06	0.310566	0.475727	0.0531867	0.527656	1.28593	45.2197	122.2	211	2	2_1_12
2126	1	230955	5.31146e+06	0.163082	0.287084	0.0267355	0.321073	0.794051	39.5431	116.951	211	2	2_1_11
2140	1	335577	5.30753e+06	0.309188	0.696119	0.0651578	0.756353	11.3018	243.028	276.154	311	6	6_2_13
2141	1	343050	5.30732e+06	0.325685	0.780523	0.0443232	0.817123	7.43829	188.856	442.075	311	6	6_2_13
2142	1	350524	5.30712e+06	0.315924	0.755125	0.0234949	0.810189	5.08033	228.265	287.791	311	6	6_2_13
2143	1	357997	5.30693e+06	0.326586	0.516819	0.107998	0.615261	4.22265	53.4632	234.496	222	6	6_8_13
2144	1	365471	5.30675e+06	0.32901	0.659033	0.0768563	0.731901	10.6965	25.6561	195.563	211	6	6_8_13
2145	1	372945	5.30658e+06	0.320574	0.744541	0.0835526	0.801433	9.58312	59.9069	309.897	311	6	6_3_12
2146	1	380418	5.30642e+06	0.381871	0.710623	0.069046	0.778249	2.92035	188.021	252.039	211	6	6_3_21
2147	1	387892	5.30627e+06	0.236843	0.781745	0.101679	0.796908	6.84609	34.9042	336.005	311	6	6_3_21
2148	1	395366	5.30613e+06	0.328974	0.731267	0.193727	0.789505	0.284416	148.434	157.827	112	6	6_3_24
2149	1	402839	5.306e+06	0.318191	0.670902	0.17535	0.733981	1.00931	276.393	153.031	211	6	6_8_21
2150	1	410313	5.30588e+06	0.248221	0.762902	0.126695	0.765246	15.7218	359.732	578.634	311	6	6_4_12
2151	1	417787	5.30577e+06	0.2422	0.773434	0.122145	0.755565	17.5651	242.853	623.218	311	6	6_4_11
2152	1	425261	5.30567e+06	0.340946	0.770205	0.0685981	0.812379	9.37501	340.836	411.667	324	6	6_4_11
2153	1	432735	5.30558e+06	0.232904	0.714002	0.0903918	0.746272	9.42666	336.73	350.78	311	6	6_4_11
2154	1	440209	5.3055e+06	0.332605	0.788345	0.0996159	0.849602	0.129365	243.704	255.945	311	6	6_8_24
2155	1	447682	5.30542e+06	0.360126	0.777683	0.110742	0.849061	10.2135	36.5684	194.452	311	6	6_5_22
2156	1	455156	5.30536e+06	0.336602	0.716568	0.165524	0.762714	11.6267	230.927	194.36	242	6	6_5_22
2157	1	462630	5.30531e+06	0.328377	0.766152	0.139987	0.796969	2.23233	63.7189	233.876	243	6	6_5_22
2158	1	470104	5.30526e+06	0.296638	0.237741	0.0676895	0.300515	1.98432	131.464	188.333	211	6	6_5_22
2159	1	477578	5.30523e+06	0.181314	0.119811	0.0496295	0.174824	0.389518	148.454	132.731	211	6	6_5_23
2160	1	485052	5.30521e+06	0.264041	0.403392	0.15475	0.457622	0.838217	331.95	100.871	211	1	1_9_31
2161	1	492526	5.30519e+06	0.234495	0.314093	0.101084	0.374074	0.43655	359.67	98.398	211	1	1_9_32
2162	1	500000	5.30519e+06	0.325546	0.330733	0.117572	0.431537	1.30686	84.5908	94.4324	211	1	1_9_32
2163	1	507474	5.30519e+06	0.302434	0.76612	0.144731	0.783261	0.758071	96.4525	89.0257	211	1	1_7_12
2164	1	514948	5.30521e+06	0.290395	0.384679	0.134719	0.498225	0.574435	183.547	89.765	231	1	1_7_31
2165	1	522422	5.30523e+06	0.36634	0.641827	0.131048	0.74783	1.54553	199.026	90.0678	211	1	1_7_31
2166	1	529896	5.30526e+06	0.43591	0.5402	0.122413	0.657343	0.499328	240.916	91.3146	211	1	1_7_31
2167	1	537370	5.30531e+06	0.42342	0.481092	0.121303	0.611316	0.944045	3.60462	98.5043	231	1	1_11_11
2168	1	544844	5.30536e+06	0.380704	0.617871	0.130237	0.675493	1.55258	1.30505	119.446	211	1	1_10_21
2169	1	552318	5.30542e+06	0.412793	0.681988	0.13852	0.755851	2.16667	162.363	115.097	211	1	1_10_11
2170	1	559791	5.3055e+06	0.379024	0.708954	0.0920755	0.792375	0.936883	248.06	118.052	211	1	1_10_11
2171	1	567265	5.30558e+06	0.37942	0.743032	0.116159	0.808221	2.6923	228.981	125.983	311	1	1_10_11
2172	1	574739	5.30567e+06	0.358837	0.683296	0.0803443	0.721187	0.744611	329.075	131.955	211	1	1_10_11
2173	1	582213	5.30577e+06	0.419975	0.71479	0.133381	0.786261	0.854031	45.3111	150.094	311	1	1_10_12
2174	1	589687	5.30588e+06	0.47581	0.687099	0.0902284	0.755231	0.738803	5.01051	142.209	211	1	1_10_12
2175	1	597161	5.306e+06	0.430642	0.694515	0.0754027	0.741556	0.862236	55.2206	128.373	211	1	1_10_13
2176	1	604634	5.30613e+06	0.361716	0.815934	0.0956267	0.810809	0.666637	290.822	108.926	211	1	1_6_12
2177	1	612108	5.30627e+06	0.453138	0.538397	0.0224795	0.600795	0.637535	298.39	109.979	211	1	1_6_12
2178	1	619582	5.30642e+06	0.45967	0.640611	0.0570574	0.724595	0.33181	55.7269	112.999	211	1	1_6_12
2179	1	627055	5.30658e+06	0.528233	0.493548	0.0365755	0.62812	1.1808	253.175	112.543	211	1	1_6_12
2180	1	634529	5.30675e+06	0.479884	0.464694	0.0236169	0.574206	0.919068	40.723	119.388	211	1	1_6_12
2224	1	207977	5.30144e+06	0.16656	0.238949	0.0658746	0.259986	0.371187	183.847	116.786	211	2	2_1_22
2225	1	215463	5.30107e+06	0.195293	0.126779	0.0319634	0.190743	0.066616	41.2106	113.234	211	2	2_1_22
2226	1	222950	5.3007e+06	0.33046	0.542855	0.0934473	0.630596	0.487634	91.2029	113.402	211	2	2_1_22
2227	1	230437	5.30035e+06	0.177326	0.201661	0.0316309	0.23977	0.657275	207.254	111.493	211	2	2_1_12
2228	1	237924	5.3e+06	0.346894	0.684911	0.0989755	0.744274	2.2229	64.5772	113.87	311	2	2_1_11
2229	1	245411	5.29967e+06	0.34493	0.758867	0.108885	0.816899	0.846285	237.655	114.064	311	2	2_1_11
2241	1	335261	5.29641e+06	0.354032	0.61878	0.0561788	0.718391	3.52978	203.062	156.569	211	6	6_1_12
2242	1	342748	5.29621e+06	0.133145	0.284312	0.0189991	0.312211	0	-9999	100.5	511	6	6_1_11
2243	1	350236	5.29601e+06	0.283729	0.704779	0.0883675	0.798276	7.04266	60.8634	256.407	142	6	6_1_12
2244	1	357724	5.29582e+06	0.308227	0.673054	0.129736	0.753825	8.72e-06	0	103.04	142	1	1_1_11
2245	1	365212	5.29564e+06	0.293937	0.552574	0.0919101	0.60445	6.82418	179.42	238.08	312	6	6_3_11
2246	1	372700	5.29547e+06	0.325178	0.671106	0.0643192	0.736468	9.85384	184.868	213.133	243	6	6_3_11
2247	1	380188	5.29531e+06	0.314264	0.757504	0.0827359	0.811139	11.9454	346.226	247.36	311	6	6_3_23
2248	1	387676	5.29516e+06	0.248514	0.319342	0.0692355	0.383547	2.94358	332.587	220.69	211	6	6_3_23
2249	1	395164	5.29502e+06	0.325208	0.64673	0.139381	0.728649	0.55022	108.97	138.946	211	6	6_3_24
2250	1	402652	5.29489e+06	0.383583	0.674379	0.128748	0.764299	3.54037	267.464	177.784	211	6	6_8_21
2251	1	410141	5.29477e+06	0.219673	0.533438	0.0610787	0.552887	2.97548	58.2189	168.937	211	6	6_4_12
2252	1	417629	5.29466e+06	0.349744	0.583825	0.101549	0.688628	1.93464	80.0487	191.647	221	6	6_4_13
2253	1	425117	5.29456e+06	0.405286	0.681628	0.136307	0.770818	3.22562	177.369	187.853	221	6	6_4_21
2254	1	432605	5.29446e+06	0.25604	0.315398	0.0650755	0.388169	0.604164	217.524	174.33	211	6	6_4_21
2255	1	440093	5.29438e+06	0.404253	0.749778	0.0943935	0.837216	2.53912	148.609	218.851	311	6	6_4_21
2256	1	447582	5.29431e+06	0.395945	0.646355	0.105961	0.737798	0.815016	233.291	138.774	211	1	1_9_22
2257	1	455070	5.29425e+06	0.421133	0.47314	0.0859302	0.600527	0.628069	106.323	129.641	112	1	1_9_31
2258	1	462558	5.29419e+06	0.101368	0.0499302	0.0110514	0.0761074	0.589504	174.816	124.734	211	1	1_9_31
2259	1	470047	5.29415e+06	0.287927	0.252982	0.071885	0.336736	0.602455	199.584	108.379	211	1	1_9_31
2260	1	477535	5.29412e+06	0.267071	0.522721	0.149491	0.535293	0.369263	274.174	98.2917	211	1	1_9_31
2261	1	485023	5.29409e+06	0.378913	0.33938	0.10997	0.472641	0.618862	124.319	91.1009	321	1	1_9_31
2262	1	492512	5.29408e+06	0.344757	0.498828	0.129303	0.612497	0.907924	158.942	91.2978	321	1	1_9_32
2263	1	500000	5.29407e+06	0.331751	0.611547	0.120659	0.693111	1.17161	127.68	88.1463	211	1	1_7_12
2264	1	507488	5.29408e+06	0.357729	0.585996	0.136923	0.678369	1.07023	303.793	90.0137	231	1	1_7_31
2265	1	514977	5.29409e+06	0.303685	0.57245	0.103632	0.616413	1.45683	245.258	88.9402	211	1	1_7_31
2266	1	522465	5.29412e+06	0.316627	0.713001	0.143178	0.727257	0.780453	19.0874	88.5056	211	1	1_7_31
2267	1	529953	5.29415e+06	0.399082	0.661618	0.150553	0.749283	0.8272	299.573	91.063	211	1	1_7_31
2268	1	537442	5.29419e+06	0.367335	0.627716	0.116078	0.698027	2.65442	245.166	107.87	211	1	1_11_11
2269	1	544930	5.29425e+06	0.298603	0.719065	0.17176	0.699926	0.751679	281.189	119.379	211	1	1_10_21
2270	1	552418	5.29431e+06	0.45418	0.363764	0.078337	0.500084	1.08872	80.8184	116.098	231	1	1_10_11
2271	1	559907	5.29438e+06	0.367796	0.776282	0.125067	0.840332	0.196547	255.425	129.66	311	1	1_10_11
2272	1	567395	5.29446e+06	0.416987	0.538383	0.138739	0.646409	0.582312	19.2131	133.427	222	1	1_10_11
2273	1	574883	5.29456e+06	0.341549	0.631692	0.176037	0.681211	0.38658	314.26	151.453	211	1	1_10_11
2274	1	582371	5.29466e+06	0.371331	0.743453	0.123513	0.804303	0.279909	78.2805	159.882	311	1	1_10_13
2275	1	589859	5.29477e+06	0.421073	0.767713	0.0992399	0.841009	0.558484	348.878	149.935	311	1	1_10_13
2276	1	597348	5.29489e+06	0.388975	0.759134	0.105961	0.82398	1.45243	114.169	137.299	311	1	1_10_13
2277	1	604836	5.29502e+06	0.347962	0.769891	0.0847505	0.774575	0.498269	112.723	110.888	211	1	1_6_12
2279	1	619812	5.29531e+06	0.40527	0.608298	0.055021	0.680429	0.421305	155.894	112.508	211	1	1_6_12
2325	1	207416	5.29033e+06	0.360137	0.692639	0.114388	0.761513	1.81367	83.8573	113.574	311	2	2_1_22
2326	1	214917	5.28995e+06	0.315376	0.475089	0.0418212	0.560443	0	-9999	110.82	411	2	2_1_22
2327	1	222418	5.28959e+06	0.369009	0.404379	0.105219	0.529572	1.76023	226.218	110.732	231	2	2_1_32
2328	1	229920	5.28924e+06	0.282476	0.456579	0.061373	0.516114	0.450303	85.3349	111.79	211	2	2_1_32
2329	1	237421	5.28889e+06	0.234811	0.289088	0.110128	0.34345	1.82753	293.295	111.703	211	2	2_1_12
2330	1	244922	5.28856e+06	0.375947	0.627982	0.132996	0.729792	6.63521	295.758	116.751	311	2	2_1_12
2331	1	252424	5.28823e+06	0.317606	0.650618	0.137724	0.708316	1.55253	65.8705	113.298	231	2	2_3_11
2332	1	259925	5.28792e+06	0.280542	0.320317	0.0655934	0.370299	0.69326	106.822	115.756	211	2	2_3_11
2333	1	267427	5.28761e+06	0.345472	0.474523	0.0588201	0.557859	0.70358	266.626	115.302	211	2	2_3_11
2334	1	274929	5.28732e+06	0.316495	0.620117	0.128725	0.681818	1.14185	356.134	117.425	112	2	2_3_11
2335	1	282430	5.28703e+06	0.297897	0.476585	0.0526606	0.549106	0.624345	84.9738	123.769	211	2	2_3_11
2336	1	289932	5.28676e+06	0.393548	0.631145	0.0665531	0.72174	2.33384	38.524	127.91	311	2	2_3_11
2337	1	297434	5.28649e+06	0.327705	0.66221	0.107475	0.726465	0.418291	346.585	115.713	211	2	2_3_11
2338	1	304936	5.28623e+06	0.37208	0.746578	0.0626892	0.800634	9.39713	281.217	349.316	311	5	5_3_11
2339	1	312438	5.28598e+06	0.372563	0.770265	0.0464304	0.813762	8.69279	21.3592	536.817	311	5	5_3_12
2340	1	319940	5.28575e+06	0.291058	0.62747	0.114875	0.637156	2.21029	29.6321	176.31	311	5	5_3_13
2341	1	327442	5.28552e+06	0.277145	0.638995	0.132628	0.669184	0.637193	146.021	284.482	211	5	5_3_13
2342	1	334944	5.2853e+06	0.306611	0.643489	0.139847	0.688418	0.667337	308.74	174.737	211	5	5_3_42
2343	1	342447	5.28509e+06	0.383671	0.758096	0.0409935	0.809397	13.952	271.711	419.966	243	5	5_3_42
2344	1	349949	5.28489e+06	0.357917	0.782476	0.0268358	0.820712	14.31	148.731	420.373	311	6	6_1_12
2345	1	357451	5.28471e+06	0.263824	0.649531	0.0975044	0.659701	0.533233	103.772	101.206	211	1	1_1_11
2346	1	364954	5.28453e+06	0.136892	0.166062	0.0525648	0.195798	0.412255	83.7657	127.76	211	1	1_1_12
2347	1	372456	5.28436e+06	0.330333	0.555366	0.146853	0.630518	1.85196	4.74496	210.964	211	6	6_3_51
2348	1	379958	5.2842e+06	0.232	0.355719	0.0905198	0.425204	1.79429	188.554	143.631	112	6	6_3_22
2349	1	387461	5.28405e+06	0.157212	0.114773	0.0278863	0.168581	3.69223	110.079	233.759	211	6	6_3_23
2350	1	394963	5.28391e+06	0.277687	0.543076	0.125553	0.590201	1.08412	99.0683	120.656	211	6	6_3_24
2351	1	402466	5.28378e+06	0.325265	0.517514	0.110286	0.604029	5.04303	247.645	149.428	211	6	6_8_21
2352	1	409968	5.28365e+06	0.183391	0.380398	0.0556767	0.403192	0.466203	96.1385	122.76	211	1	1_9_21
2353	1	417471	5.28354e+06	0.119789	0.174727	0.0654153	0.202612	3.5758	37.6575	122.859	211	1	1_9_21
2354	1	424973	5.28344e+06	0.246148	0.382655	0.0503442	0.442058	0.405855	42.2421	107.407	211	1	1_9_21
2355	1	432476	5.28335e+06	0.233045	0.306403	0.0434348	0.370385	0.42144	154.262	101.819	211	1	1_9_21
2356	1	439979	5.28327e+06	0.192327	0.150763	0.00673491	0.208934	0.556791	207.087	103.914	211	1	1_9_21
2357	1	447481	5.28319e+06	0.408403	0.584316	0.0962512	0.688749	0.583359	137.32	107.303	211	1	1_9_22
2358	1	454984	5.28313e+06	0.311303	0.432793	0.0810064	0.518563	0.080403	335.981	101.639	211	1	1_9_22
2359	1	462487	5.28308e+06	0.282668	0.26562	0.0411425	0.364129	1.13861	203.029	98.0472	211	1	1_9_22
2360	1	469989	5.28303e+06	0.373592	0.580937	0.110575	0.68334	0.424129	6.95903	94.9552	211	1	1_9_31
2361	1	477492	5.283e+06	0.409225	0.586514	0.114645	0.721902	1.61345	150.429	90.1069	112	1	1_7_12
2362	1	484995	5.28298e+06	0.285663	0.374522	0.0984778	0.46219	1.04731	272.839	86.0815	211	1	1_9_31
2363	1	492497	5.28296e+06	0.359074	0.709223	0.131165	0.756087	0.219616	100.564	87.5066	211	1	1_7_12
2364	1	500000	5.28296e+06	0.373302	0.463658	0.113562	0.573268	0.471139	328.462	89.3566	112	1	1_7_12
2365	1	507503	5.28296e+06	0.289744	0.322518	0.0801112	0.409316	0.517654	260.689	87.4709	211	1	1_7_31
2366	1	515005	5.28298e+06	0.366683	0.288704	0.0856377	0.41299	0.612549	83.9408	88.0951	321	1	1_7_31
2367	1	522508	5.283e+06	0.437061	0.611801	0.113946	0.723632	0.728545	263.457	88.1252	211	1	1_7_31
2368	1	530011	5.28303e+06	0.2666	0.654363	0.13227	0.667849	0.694483	114.005	92.1191	211	1	1_11_11
2369	1	537513	5.28308e+06	0.180202	0.210549	0.0552284	0.26085	1.11704	357.072	110.138	211	1	1_11_11
2370	1	545016	5.28313e+06	0.300195	0.595897	0.127531	0.616053	1.03997	349.306	135.953	242	1	1_10_14
2371	1	552519	5.28319e+06	0.386059	0.762804	0.110696	0.837742	0.940552	345.043	147.32	311	1	1_10_11
2372	1	560021	5.28327e+06	0.375579	0.621228	0.115493	0.688747	1.17174	92.4736	144.043	231	1	1_10_11
2373	1	567524	5.28335e+06	0.394329	0.703733	0.155228	0.77025	0.674987	248.54	156.911	112	1	1_10_11
2374	1	575027	5.28344e+06	0.386074	0.730072	0.139342	0.794835	2.27169	83.4004	161.454	311	1	1_10_14
2375	1	582529	5.28354e+06	0.428642	0.605991	0.0970808	0.717113	0.183213	174.806	150.299	211	1	1_10_13
2376	1	590032	5.28365e+06	0.374562	0.720064	0.143803	0.787374	0.769461	166.855	148.155	324	1	1_10_13
2425	1	199341	5.2796e+06	0.313945	0.539229	0.0879092	0.589104	1.65632	248.851	115.535	211	2	2_1_31
2426	1	206856	5.27922e+06	0.298724	0.157423	0.104475	0.229229	0.505422	357.566	116.977	231	2	2_1_31
2427	1	214372	5.27884e+06	0.339203	0.400558	0.128327	0.502732	0.692344	217.101	117.147	112	2	2_1_31
2428	1	221887	5.27848e+06	0.392048	0.375562	0.0926354	0.502271	0.631775	75.4695	114.829	112	2	2_1_32
2429	1	229403	5.27813e+06	0.272078	0.416983	0.095484	0.466371	0.585748	343.269	111.869	211	2	2_1_32
2430	1	236919	5.27778e+06	0.183173	0.1512	0.0426764	0.20904	0.541589	103.132	109.879	211	2	2_1_32
2431	1	244434	5.27745e+06	0.406985	0.553316	0.142817	0.65099	1.09669	297.136	125.597	211	2	2_2_13
2432	1	251950	5.27712e+06	0.359434	0.273522	0.130613	0.368741	1.022	325.075	151.947	221	2	2_3_12
2433	1	259466	5.27681e+06	0.398064	0.460308	0.0945782	0.551807	1.08716	320.792	131.251	211	2	2_3_12
2434	1	266982	5.2765e+06	0.327343	0.355251	0.0329111	0.410579	0.201104	238.02	130.816	211	2	2_3_12
2435	1	274498	5.2762e+06	0.283555	0.465035	0.0593866	0.503061	0.791165	101.146	135.948	211	2	2_3_12
2436	1	282014	5.27592e+06	0.32567	0.521071	0.0669776	0.556079	0.637102	38.0773	144.275	211	2	2_3_12
2437	1	289531	5.27564e+06	0.330569	0.439122	0.0948553	0.489241	2.49276	294.315	163.002	211	2	2_3_12
2438	1	297047	5.27538e+06	0.33027	0.656905	0.0990593	0.679066	1.96043	1.82489	165.773	311	2	2_3_12
2439	1	304563	5.27512e+06	0.385472	0.745741	0.0446654	0.81545	7.46669	304.303	193.515	242	5	5_2_12
2440	1	312080	5.27487e+06	0.313127	0.55502	0.0482809	0.628594	2.58182	23.4268	207.504	211	5	5_3_14
2441	1	319596	5.27463e+06	0.203696	0.439264	0.036531	0.468379	1.25446	159.407	214.726	211	5	5_3_13
2442	1	327112	5.27441e+06	0.228463	0.148832	0.0325218	0.19011	4.96032	246.358	207.111	211	5	5_3_13
2443	1	334629	5.27419e+06	0.292059	0.760565	0.0451327	0.788034	2.07502	151.721	267.153	311	5	5_3_31
2444	1	342146	5.27398e+06	0.397143	0.688549	0.0389443	0.768791	3.66832	98.4016	237.308	242	5	5_3_42
2445	1	349662	5.27378e+06	0.351639	0.430006	0.0724696	0.525945	1.64721	140.182	185.378	211	5	5_3_41
2446	1	357179	5.27359e+06	0.343176	0.700191	0.0833264	0.767083	1.17524	146.99	106.187	311	1	1_1_11
2447	1	364695	5.27341e+06	0.279689	0.486561	0.116462	0.56136	0.636241	41.0301	145.953	222	1	1_1_12
2448	1	372212	5.27324e+06	0.382861	0.61829	0.0481536	0.704566	6.28214	18.8637	234.887	311	6	6_3_51
2449	1	379729	5.27308e+06	0.369596	0.72114	0.0628858	0.793265	10.4924	83.1116	192.174	311	6	6_3_51
2450	1	387246	5.27293e+06	0.397156	0.712723	0.0816303	0.800763	5.76294	21.0545	169.139	311	1	1_9_11
2451	1	394763	5.27279e+06	0.359683	0.646827	0.108896	0.724764	0.964244	83.6135	123.878	112	1	1_9_11
2452	1	402279	5.27266e+06	0.311263	0.564784	0.0528477	0.652646	0.256898	65.8841	108.605	211	1	1_9_11
2453	1	409796	5.27254e+06	0.269505	0.313744	0.0915911	0.388219	0.180418	154.325	115.51	211	1	1_9_11
2454	1	417313	5.27243e+06	0.288466	0.273738	0.0687901	0.352396	1.22219	91.8679	98.455	231	1	1_9_21
2455	1	424830	5.27233e+06	0.2295	0.334761	0.0600935	0.380443	0.146265	11.0889	93.5216	211	1	1_9_21
2456	1	432347	5.27224e+06	0.367081	0.352615	0.0549915	0.480522	0.857998	71.8812	94.1538	231	1	1_9_21
2457	1	439864	5.27215e+06	0.415556	0.605592	0.102639	0.705075	0.756415	65.5811	101.218	231	1	1_9_22
2458	1	447381	5.27208e+06	0.280717	0.561581	0.111027	0.591035	0.699638	121.251	93.0787	112	1	1_9_22
2459	1	454898	5.27202e+06	0.346623	0.314138	0.0753948	0.428668	0.317409	199.942	91.5263	321	1	1_9_22
2460	1	462415	5.27196e+06	0.307812	0.409605	0.0631384	0.508858	0.450587	146.45	89.5677	211	1	1_9_22
2461	1	469932	5.27192e+06	0.246485	0.414028	0.0663548	0.465559	0.46432	234.17	85.3933	211	1	1_9_22
2462	1	477449	5.27189e+06	0.246845	0.725897	0.0329553	0.750593	0.425351	159.371	88.8444	311	1	1_7_13
2463	1	484966	5.27186e+06	0.318274	0.408648	0.110199	0.508319	0.147447	121.299	88.5765	231	1	1_7_21
2464	1	492483	5.27185e+06	0.398733	0.435564	0.110252	0.571807	1.0464	333.221	90.3627	321	1	1_7_21
2465	1	500000	5.27184e+06	0.376443	0.480082	0.119517	0.619531	0.232768	177.952	84.7589	512	1	1_7_31
2466	1	507517	5.27185e+06	0.363714	0.179176	0.0903827	0.299298	0.333722	327.634	86.3976	321	1	1_7_31
2467	1	515034	5.27186e+06	0.376952	0.300334	0.0886919	0.424571	0.851823	13.9616	87.7733	321	1	1_7_31
2468	1	522551	5.27189e+06	0.358619	0.288232	0.119982	0.398936	2.13116	128.141	89.6629	321	1	1_7_31
2469	1	530068	5.27192e+06	0.281275	0.543561	0.115707	0.540595	1.1579	57.774	92.7055	211	1	1_7_31
2470	1	537585	5.27196e+06	0.322202	0.590238	0.0969173	0.590464	0.650701	255.262	128.346	211	1	1_11_11
2471	1	545102	5.27202e+06	0.428865	0.695534	0.135046	0.78683	2.17711	46.1215	132.038	242	1	1_10_14
2472	1	552619	5.27208e+06	0.416639	0.625208	0.157914	0.716657	1.25761	130.514	128.495	211	1	1_10_14
2473	1	560136	5.27215e+06	0.380754	0.728305	0.160687	0.79621	0.596999	193.966	133.923	243	1	1_10_14
2474	1	567653	5.27224e+06	0.358027	0.636234	0.154898	0.694545	5.82734	276.469	147.77	211	1	1_10_14
2475	1	575170	5.27233e+06	0.398861	0.69642	0.141647	0.773268	0.824687	33.3103	144.445	211	1	1_10_14
2476	1	582687	5.27243e+06	0.413921	0.645382	0.125755	0.720545	1.24858	286.022	140.035	211	1	1_10_14
2526	1	198767	5.26849e+06	0.299824	0.301013	0.118913	0.395494	1.88078	53.901	128.496	231	3	3_2_12
2527	1	206297	5.2681e+06	0.171728	0.402991	0.102744	0.397798	0.424689	232.693	127.465	211	2	2_1_31
2528	1	213827	5.26773e+06	0.257138	0.172303	0.0230633	0.241727	0.750748	115.793	121.919	211	2	2_1_31
2529	1	221357	5.26737e+06	0.290796	0.408016	0.0987655	0.489751	0.543273	195.023	118.469	211	2	2_1_32
2530	1	228887	5.26701e+06	0.315144	0.273224	0.0743595	0.353287	0.794785	271.874	116.019	211	2	2_1_32
2531	1	236417	5.26667e+06	0.240239	0.550789	0.149284	0.571973	0.574777	74.1679	127.669	211	2	2_2_13
2532	1	243947	5.26633e+06	0.369623	0.681458	0.115672	0.764126	1.35569	49.4495	136.394	313	2	2_2_13
2533	1	251478	5.26601e+06	0.363911	0.760743	0.0798485	0.821495	8.23498	257.536	241.714	311	5	5_1_52
2534	1	259008	5.26569e+06	0.178075	0.0243794	0.00250752	0.0530203	0.760315	239.922	188.679	211	5	5_1_52
2535	1	266538	5.26539e+06	0.179884	0.27732	0.138452	0.289369	0.598169	296.67	158.079	211	2	2_3_12
2536	1	274069	5.26509e+06	0.382461	0.575045	0.0953301	0.652353	0.874224	62.8134	175.575	211	5	5_1_53
2537	1	281599	5.26481e+06	0.333838	0.349309	0.00714477	0.417157	1.406	13.1032	214.524	221	5	5_2_11
2538	1	289130	5.26453e+06	0.388503	0.606419	0.067642	0.657038	1.78318	342.014	231.83	211	5	5_2_11
2539	1	296660	5.26426e+06	0.421802	0.376815	0.0752142	0.486906	0.754715	256.887	184.658	211	5	5_2_12
2540	1	304191	5.26401e+06	0.314062	0.753706	0.0483737	0.788005	10.1223	256.963	324.885	311	5	5_2_22
2541	1	311722	5.26376e+06	0.326734	0.619794	0.0654449	0.659031	4.09723	92.7006	216.79	211	5	5_2_22
2542	1	319252	5.26352e+06	0.286407	0.43555	0.0750221	0.491394	0.802959	122.028	199.534	122	5	5_3_11
2543	1	326783	5.26329e+06	0.165278	0.405017	0.0820383	0.373769	3.65135	58.7645	164.327	211	5	5_3_22
2544	1	334314	5.26308e+06	0.225492	0.54952	0.142472	0.551073	0.842464	307.226	169.813	211	5	5_3_22
2545	1	341845	5.26287e+06	0.325494	0.662118	0.0929369	0.699853	1.57409	187.9	226.135	231	5	5_3_33
2546	1	349376	5.26267e+06	0.347902	0.712304	0.0451379	0.791682	8.6024	103.879	310.839	112	5	5_3_31
2547	1	356907	5.26248e+06	0.321094	0.43409	0.062663	0.51768	0.544186	18.9886	110.849	122	1	1_1_12
2548	1	364438	5.2623e+06	0.296022	0.501782	0.175006	0.551727	1.39764	123.539	146.127	231	1	1_1_12
2549	1	371969	5.26213e+06	0.345769	0.405449	0.0478354	0.486333	1.99797	166.916	158.486	211	1	1_1_12
2550	1	379500	5.26197e+06	0.374336	0.7566	0.0564724	0.816398	3.82926	1.72781	277.155	311	6	6_3_51
2551	1	387031	5.26182e+06	0.391213	0.485101	0.103659	0.568557	2.16802	152.359	172.79	211	6	6_3_51
2552	1	394562	5.26168e+06	0.219932	0.626058	0.121125	0.601351	5.37505	23.555	137.036	211	1	1_9_12
2553	1	402093	5.26155e+06	0.378326	0.420527	0.0818613	0.541195	0.784987	36.2243	112.169	211	1	1_9_11
2554	1	409624	5.26143e+06	0.325381	0.407048	0.087248	0.497937	0.684598	88.0212	102.855	211	1	1_9_11
2555	1	417156	5.26132e+06	0.40672	0.645866	0.0878843	0.748658	0.08183	245.221	93.7024	112	1	1_7_15
2556	1	424687	5.26121e+06	0.310459	0.382996	0.0837735	0.459097	0.114898	20.271	89.5275	211	1	1_7_15
2557	1	432218	5.26112e+06	0.214425	0.45475	0.0849626	0.4756	0.390058	321.87	89.2949	211	1	1_9_22
2558	1	439749	5.26104e+06	0.314571	0.293624	0.046526	0.375501	0.24921	351.837	87.5582	231	1	1_9_22
2559	1	447281	5.26097e+06	0.35065	0.227689	0.0629791	0.349792	0.982437	277.022	85.1886	321	1	1_9_22
2560	1	454812	5.2609e+06	0.129169	0.0787979	0.0220747	0.113814	0.397078	75.6732	84.6791	211	1	1_7_13
2561	1	462343	5.26085e+06	0.391555	0.327664	0.0559871	0.448742	0.465904	129.301	85.7632	112	1	1_7_13
2562	1	469875	5.26081e+06	0.305825	0.727909	0.116215	0.787345	0	-9999	83	512	1	1_7_13
2563	1	477406	5.26077e+06	0.241978	0.533332	0.14305	0.564309	0.531558	353.059	84.4025	211	1	1_7_21
2564	1	484937	5.26075e+06	0.320642	0.619631	0.106717	0.724909	1.28374	327.49	86.1088	211	1	1_7_21
2565	1	492469	5.26073e+06	0.321872	0.407768	0.150411	0.483214	0.73992	272.392	87.3492	211	1	1_7_21
2566	1	500000	5.26073e+06	0.34498	0.377201	0.123772	0.487685	0.200499	339.841	83.8362	321	1	1_7_31
2567	1	507531	5.26073e+06	0.297504	0.339774	0.117693	0.430294	0.897775	79.8644	83.286	321	1	1_7_31
2568	1	515063	5.26075e+06	0.28466	0.593244	0.163768	0.595472	0.14487	154.049	85.8727	211	1	1_7_31
2569	1	522594	5.26077e+06	0.282925	0.686066	0.148235	0.670004	0.013424	57.0635	86.6004	211	1	1_7_31
2570	1	530125	5.26081e+06	0.294505	0.697468	0.126202	0.67901	0.562095	74.1367	114.942	211	1	1_11_11
2571	1	537657	5.26085e+06	0.247026	0.437234	0.113245	0.440176	0.557488	230.117	106.256	211	1	1_11_11
2572	1	545188	5.2609e+06	0.38066	0.600853	0.113105	0.673051	0.943598	274.543	107.081	231	1	1_11_12
2573	1	552719	5.26097e+06	0.424411	0.607159	0.118629	0.708788	0.456286	90.3876	111.701	211	1	1_10_14
2574	1	560251	5.26104e+06	0.43914	0.68359	0.101375	0.783089	2.24926	329.901	122.323	211	1	1_10_14
2575	1	567782	5.26112e+06	0.398756	0.685193	0.13297	0.772358	1.30204	44.3077	124.643	211	1	1_10_14
2576	1	575313	5.26121e+06	0.370847	0.764445	0.11843	0.834022	2.43755	18.6424	134.108	311	1	1_10_14
2627	1	198195	5.25738e+06	0.136085	0.0806937	0.0319718	0.125787	0.353671	319.808	141.834	211	3	3_2_14
2628	1	205739	5.25699e+06	0.322574	0.375366	0.059819	0.424801	0.501272	27.5047	135.234	211	3	3_3_11
2629	1	213283	5.25662e+06	0.334808	0.452822	0.1307	0.543873	0.969387	284.613	141.901	312	3	3_3_11
2630	1	220828	5.25626e+06	0.20817	0.138978	0.0249847	0.20983	0.290934	98.7633	123.233	211	3	3_3_11
2631	1	228372	5.2559e+06	0.228293	0.131477	0.000642696	0.207451	0.427184	36.2493	124.093	211	2	2_2_13
2632	1	235916	5.25556e+06	0.330427	0.258311	0.0678531	0.348005	0.642344	298.762	134.132	211	2	2_2_13
2633	1	243461	5.25522e+06	0.36538	0.433867	0.102179	0.524653	1.02535	255.503	162.215	211	2	2_2_13
2634	1	251006	5.2549e+06	0.368195	0.537115	0.0952187	0.632892	0.851757	6.559	166.517	211	5	5_1_51
2635	1	258550	5.25458e+06	0.27043	0.168305	0.020486	0.238493	0.727317	281.799	195.884	211	5	5_1_51
2636	1	266095	5.25428e+06	0.35121	0.685259	0.0888639	0.762697	1.32014	173.899	247.445	311	5	5_1_53
2637	1	273640	5.25398e+06	0.379413	0.608937	0.0874125	0.706638	1.35519	301.131	299.503	231	5	5_1_53
2638	1	281184	5.25369e+06	0.32965	0.422544	0.0623571	0.488421	0.878957	39.9131	204.327	311	5	5_1_53
2639	1	288729	5.25342e+06	0.342856	0.657704	0.0997378	0.709802	2.35947	257.257	193.46	242	5	5_2_13
2640	1	296274	5.25315e+06	0.374952	0.745384	0.0448149	0.80536	13.0803	6.71272	409.339	311	5	5_2_21
2641	1	303819	5.25289e+06	0.381516	0.732231	0.0633698	0.785071	2.50728	204.028	229.512	324	5	5_2_23
2642	1	311364	5.25265e+06	0.240836	0.357087	0.0423328	0.420239	4.67039	235.78	155.685	211	5	5_2_31
2643	1	318909	5.25241e+06	0.296383	0.669093	0.112569	0.683482	1.22646	310.019	183.185	242	5	5_2_33
2644	1	326454	5.25218e+06	0.339826	0.590293	0.0667526	0.660954	4.55031	30.929	160.233	211	5	5_3_21
2645	1	333999	5.25196e+06	0.428212	0.69381	0.0496107	0.76524	4.77313	244.365	164.916	313	5	5_3_21
2646	1	341545	5.25175e+06	0.376023	0.591049	0.0636514	0.690635	2.43386	171.33	173.669	112	5	5_3_32
2647	1	349090	5.25156e+06	0.380917	0.576448	0.0981797	0.676578	1.69835	227.595	101.38	121	1	1_1_21
2648	1	356635	5.25137e+06	0.441072	0.657251	0.0821223	0.767627	1.69602	208.132	105.221	112	1	1_1_21
2649	1	364180	5.25119e+06	0.423223	0.642622	0.0833992	0.732969	0.734554	57.2758	120.317	112	1	1_1_12
2650	1	371726	5.25102e+06	0.459903	0.596333	0.109526	0.704177	0.714341	289.948	117.49	211	1	1_1_12
2651	1	379271	5.25086e+06	0.217287	0.105273	0.0275151	0.168556	2.27817	213.497	164.304	211	6	6_3_51
2652	1	386817	5.25071e+06	0.438681	0.647094	0.0973925	0.736779	6.16841	30.9413	160.381	311	6	6_3_51
2653	1	394362	5.25057e+06	0.290242	0.33122	0.0412869	0.374057	0.822154	151.272	148.574	211	6	6_3_52
2654	1	401907	5.25044e+06	0.400177	0.751657	0.108763	0.814794	0.808229	324.735	115.987	311	1	1_9_12
2655	1	409453	5.25031e+06	0.382775	0.584096	0.100449	0.65877	0.454952	48.159	97.9666	211	1	1_9_12
2656	1	416998	5.2502e+06	0.399836	0.729985	0.118551	0.806279	0.500661	55.5574	100.708	211	1	1_9_11
2657	1	424544	5.2501e+06	0.263278	0.427293	0.103792	0.49183	0.431038	102.874	86.5621	211	1	1_7_15
2658	1	432090	5.25001e+06	0.221295	0.399635	0.0621312	0.438051	0.395078	97.8053	85.516	211	1	1_7_15
2659	1	439635	5.24993e+06	0.270609	0.299248	0.0316096	0.355322	0.134092	218.574	83.2441	211	1	1_9_22
2660	1	447181	5.24985e+06	0.188737	0.229029	0.0393713	0.258863	0.303534	42.5888	83.3361	211	1	1_7_14
2661	1	454726	5.24979e+06	0.171142	0.568939	0.0408591	0.575602	0.463042	112.894	85.5057	211	1	1_7_14
2662	1	462272	5.24974e+06	0.42978	0.440475	0.0674352	0.550349	1.71763	235.909	86.4876	211	1	1_7_21
2663	1	469817	5.24969e+06	0.426364	0.619038	0.0839277	0.715399	0.374502	348.986	85.3605	511	1	1_7_21
2664	1	477363	5.24966e+06	0.167789	0.190832	0.0372031	0.234112	0.319388	303.668	84.1893	211	1	1_7_21
2665	1	484909	5.24964e+06	0.264007	0.431882	0.09039	0.503681	0.654513	290.421	87.3256	211	1	1_7_21
2666	1	492454	5.24962e+06	0.218049	0.422675	0.0925885	0.447693	0.920064	124.593	85.3645	211	1	1_7_21
2667	1	500000	5.24962e+06	0.334854	0.23983	0.0339086	0.317985	0.835052	348.149	83.8119	211	1	1_7_21
2668	1	507546	5.24962e+06	0.347839	0.353722	0.0862493	0.418498	0.565263	198.158	84.9541	211	1	1_7_31
2669	1	515091	5.24964e+06	0.234728	0.723766	0.146759	0.665422	0.109374	179.452	84.1812	211	1	1_11_12
2670	1	522637	5.24966e+06	0.291332	0.776285	0.129272	0.749298	0.906419	37.3392	87.3452	211	1	1_11_12
2671	1	530183	5.24969e+06	0.218761	0.741984	0.200034	0.680939	0.449972	315.919	90.886	211	1	1_11_12
2672	1	537728	5.24974e+06	0.253143	0.732045	0.14488	0.67098	0.084861	203.119	93.5156	211	1	1_11_12
2673	1	545274	5.24979e+06	0.303954	0.657041	0.121259	0.64989	0.410202	277.432	99.0653	211	1	1_11_12
2674	1	552819	5.24985e+06	0.371301	0.700249	0.108143	0.773578	3.08849	109.121	106.987	311	1	1_10_14
2675	1	560365	5.24993e+06	0.399076	0.747564	0.0980646	0.804666	1.98018	283.4	112.011	311	1	1_10_14
2676	1	567910	5.25001e+06	0.412229	0.677372	0.108912	0.786174	1.67007	277.31	122.749	311	1	1_12_14
2677	1	575456	5.2501e+06	0.254349	0.807617	0.131485	0.739918	0.573771	77.7013	129.463	211	1	1_12_14
2728	1	197624	5.24627e+06	0.260348	0.710196	0.175218	0.717495	0.760947	177.051	150.193	211	3	3_2_15
2729	1	205182	5.24588e+06	0.42071	0.474891	0.143237	0.596474	1.14099	336.606	187.678	311	3	3_3_11
2730	1	212741	5.24551e+06	0.178257	0.079058	0.00768312	0.127404	0.908934	60.3591	126.556	211	2	2_2_11
2731	1	220299	5.24514e+06	0.206918	0.174109	0.0359346	0.238997	1.07933	325.185	125.963	211	2	2_2_11
2732	1	227858	5.24479e+06	0.261791	0.243233	0.0568899	0.30147	0.821041	277.429	135.225	211	2	2_2_13
2733	1	235417	5.24445e+06	0.377568	0.591577	0.114921	0.679041	1.05988	25.9209	159.056	211	2	2_2_13
2734	1	242975	5.24411e+06	0.359978	0.544627	0.144661	0.625717	2.1826	302.661	215.871	231	5	5_1_51
2735	1	250534	5.24379e+06	0.264859	0.793425	0.0888008	0.809359	20.3559	358.014	295.846	311	5	5_1_41
2736	1	258093	5.24347e+06	0.325006	0.67484	0.0410392	0.743872	5.44081	21.0385	404.296	311	5	5_1_42
2737	1	265652	5.24316e+06	0.380065	0.684518	0.0575938	0.724236	3.94891	62.3439	400.31	211	5	5_1_41
2738	1	273211	5.24287e+06	0.113316	0.0931612	0.0304706	0.125928	3.5781	40.9936	264.329	211	5	5_1_53
2739	1	280770	5.24258e+06	0.299025	0.723938	0.0483612	0.768065	1.27159	66.801	262.528	311	5	5_1_43
2740	1	288330	5.24231e+06	0.304534	0.759987	0.0665476	0.790441	9.64943	178.567	253.207	311	5	5_1_43
2741	1	295889	5.24204e+06	0.174661	0.274705	0.0259476	0.305648	0.414486	166.892	149.475	211	5	5_2_32
2742	1	303448	5.24178e+06	0.234508	0.38823	0.0647296	0.409913	1.89317	40.4682	211.35	211	5	5_2_32
2743	1	311007	5.24153e+06	0.215134	0.389898	0.0855204	0.399584	2.40435	221.269	166.826	211	5	5_2_33
2744	1	318567	5.2413e+06	0.329667	0.685122	0.0603814	0.73221	4.42521	45.1146	194.964	311	5	5_2_34
2745	1	326126	5.24107e+06	0.197943	0.274621	0.0408471	0.286625	0.642206	108.463	145.916	211	5	5_2_33
2746	1	333685	5.24085e+06	0.311606	0.705913	0.119659	0.713797	0.442193	290.105	104.676	211	1	1_4_12
2747	1	341245	5.24064e+06	0.383654	0.535804	0.10679	0.621602	0.73892	3.949	143.122	121	1	1_4_11
2748	1	348804	5.24044e+06	0.403277	0.782412	0.0973098	0.831521	1.19225	73.049	99.7463	311	1	1_1_21
2749	1	356364	5.24025e+06	0.409564	0.694481	0.0854885	0.757766	0.513198	350.535	98.6618	211	1	1_1_21
2750	1	363924	5.24007e+06	0.386047	0.655523	0.090547	0.726169	1.09109	166.572	99.8491	211	1	1_1_12
2751	1	371483	5.2399e+06	0.328128	0.297178	0.0680413	0.370409	0.318995	284.357	113.115	211	1	1_1_12
2752	1	379043	5.23974e+06	0.496791	0.522293	0.0995346	0.635495	0.668032	191.484	126.601	324	1	1_1_12
2753	1	386603	5.23959e+06	0.347027	0.522564	0.056945	0.573127	0.94308	305.175	141.175	211	1	1_2_12
2754	1	394162	5.23945e+06	0.413711	0.66379	0.0896758	0.732838	10.6387	346.671	177.14	311	6	6_3_52
2755	1	401722	5.23932e+06	0.289726	0.395129	0.133807	0.419512	1.20523	99.924	120.232	211	6	6_3_52
2756	1	409282	5.2392e+06	0.316452	0.543283	0.100918	0.598781	0.200569	237.993	98.7089	211	1	1_2_11
2757	1	416842	5.23909e+06	0.452662	0.591348	0.0639099	0.700598	0.84503	122.281	95.7903	211	1	1_9_12
2758	1	424401	5.23899e+06	0.259264	0.536179	0.15001	0.562901	0.789967	116.509	86.8801	211	1	1_7_15
2759	1	431961	5.2389e+06	0.385185	0.52951	0.0812185	0.606438	0.659341	114.08	83.6451	211	1	1_7_15
2760	1	439521	5.23881e+06	0.193186	0.327021	0.059657	0.345167	0.555714	334.102	83.2308	211	1	1_7_15
2761	1	447081	5.23874e+06	0.216392	0.159736	0.0195306	0.209649	0.047456	82.461	83.368	211	1	1_7_14
2762	1	454641	5.23868e+06	0.27934	0.520336	0.112757	0.532411	1.02807	144.052	81.0421	211	1	1_7_14
2763	1	462201	5.23862e+06	0.365313	0.221584	0.0663313	0.345404	0.092867	308.105	84.8301	231	1	1_7_14
2764	1	469760	5.23858e+06	0.346072	0.298916	0.0267784	0.390292	0.697513	300.993	84.3889	211	1	1_7_21
2765	1	477320	5.23855e+06	0.344592	0.501076	0.0651186	0.572444	0.742045	49.9894	83.5266	211	1	1_7_22
2766	1	484880	5.23852e+06	0.327784	0.143696	0.0509059	0.25614	0.059068	72.9507	83.6149	211	1	1_7_22
2767	1	492440	5.23851e+06	0.429707	0.440161	0.0736758	0.568135	0.444231	134.535	85.5959	112	1	1_7_22
2768	1	500000	5.2385e+06	0.402243	0.740326	0.0785722	0.818493	0.236795	121.943	84.1908	311	1	1_7_22
2769	1	507560	5.23851e+06	0.299845	0.259619	0.04512	0.324575	0.882589	262.32	82.0902	211	1	1_12_12
2770	1	515120	5.23852e+06	0.249375	0.661069	0.127684	0.635941	0.195839	236.02	84.9337	211	1	1_12_12
2771	1	522680	5.23855e+06	0.296811	0.302482	0.0395019	0.367634	0	-9999	84.63	211	1	1_12_12
2772	1	530240	5.23858e+06	0.303202	0.567137	0.114158	0.587596	0.617814	171.359	87.8154	211	1	1_11_12
2773	1	537799	5.23862e+06	0.243	0.430971	0.0922347	0.471065	0.661642	122.805	90.8702	211	1	1_11_12
2774	1	545359	5.23868e+06	0.318394	0.523185	0.104462	0.575788	1.15821	139.008	93.097	211	1	1_12_13
2775	1	552919	5.23874e+06	0.363552	0.713298	0.146804	0.75041	0.444061	31.6098	95.1762	231	1	1_12_13
2776	1	560479	5.23881e+06	0.341543	0.719211	0.158084	0.724133	0.369876	264.639	96.141	211	1	1_12_14
2829	1	197053	5.23515e+06	0.305866	0.714954	0.141646	0.789191	3.12859	57.6318	198.51	311	3	3_3_11
2830	1	204626	5.23477e+06	0.184668	0.408915	0.106275	0.424855	1.24343	288.457	138.233	211	3	3_3_11
2831	1	212199	5.2344e+06	0.263218	0.232734	0.017601	0.301932	0.471328	224.927	124.355	211	2	2_2_11
2832	1	219772	5.23403e+06	0.244441	0.284033	0.0162265	0.338408	1.15878	267.417	143.851	211	2	2_2_13
2833	1	227345	5.23368e+06	0.345804	0.708164	0.0856536	0.787526	1.55631	275.219	175.836	311	2	2_2_13
2834	1	234918	5.23333e+06	0.362187	0.542001	0.106012	0.642894	2.26039	322.205	229.71	231	5	5_1_51
2835	1	242491	5.233e+06	0.292092	0.727466	0.060168	0.765552	2.5315	325.434	326.834	311	5	5_1_41
2836	1	250064	5.23267e+06	0.320218	0.744515	0.0436359	0.78738	5.68251	64.1738	426.727	311	5	5_1_41
2837	1	257637	5.23236e+06	0.388706	0.605205	0.0691369	0.701865	2.36951	78.4794	459.462	211	5	5_1_41
2838	1	265210	5.23205e+06	0.431489	0.713938	0.0501943	0.801858	4.89089	44.4498	509.129	311	5	5_1_41
2839	1	272784	5.23176e+06	0.300157	0.741068	0.0608386	0.77809	4.66725	154.764	268.468	311	5	5_1_44
2840	1	280357	5.23147e+06	0.289192	0.584535	0.0726092	0.653217	5.8336	148.386	177.703	311	5	5_1_43
2841	1	287930	5.23119e+06	0.288978	0.274968	0.0939804	0.349408	0.367175	292.024	133.64	121	5	5_1_43
2842	1	295504	5.23093e+06	0.287831	0.592904	0.0391506	0.62476	0.373201	237.494	101.26	321	1	1_4_23
2843	1	303077	5.23067e+06	0.412981	0.484811	0.085975	0.581463	0	-9999	107.06	112	1	1_4_23
2844	1	310651	5.23042e+06	0.389636	0.510463	0.0695308	0.612204	1.27202	238.05	120.374	211	1	1_4_21
2845	1	318225	5.23018e+06	0.0105353	0.124728	0.0287693	0.0893745	0	-9999	100	512	1	1_4_22
2846	1	325798	5.22996e+06	0.355016	0.298093	0.0689088	0.404753	0.805923	25.313	149.36	211	1	1_4_21
2847	1	333372	5.22974e+06	0.198158	0.127944	0.0454794	0.174305	0.893812	216.313	133.614	211	1	1_4_12
2848	1	340946	5.22953e+06	0.413472	0.660907	0.0722464	0.741627	0.217925	58.2974	97.4333	231	1	1_1_21
2849	1	348519	5.22933e+06	0.338178	0.255437	0.0321941	0.329422	0.847069	145.049	97.2587	211	1	1_1_21
2850	1	356093	5.22914e+06	0.255897	0.458973	0.0700224	0.476722	1.45389	74.2693	89.5924	211	1	1_1_21
2851	1	363667	5.22896e+06	0.393622	0.492188	0.129688	0.569921	0.524522	335.912	93.0688	211	1	1_1_21
2852	1	371241	5.22879e+06	0.438184	0.547148	0.0909788	0.625216	1.31413	357.548	100.79	112	1	1_2_13
2853	1	378815	5.22863e+06	0.522892	0.566551	0.0502019	0.679815	1.70313	340.558	114.414	311	1	1_2_12
2854	1	386389	5.22848e+06	0.435881	0.673931	0.10382	0.751327	1.64411	256.147	133.484	211	1	1_2_12
2855	1	393963	5.22834e+06	0.440972	0.724075	0.085817	0.802348	1.11604	107.245	131.676	311	1	1_2_12
2856	1	401537	5.22821e+06	0.471232	0.619185	0.105524	0.717111	0.835726	154.046	109.606	242	1	1_2_12
2857	1	409111	5.22809e+06	0.289742	0.335106	0.0317299	0.381874	0.492964	11.6999	95.4646	211	1	1_2_11
2858	1	416685	5.22798e+06	0.448846	0.264738	0.0661296	0.390889	3.36532	208.391	89.0537	231	1	1_2_11
2859	1	424259	5.22787e+06	0.447814	0.620201	0.0851943	0.733438	0.332909	324.241	91.0624	112	1	1_2_11
2860	1	431833	5.22778e+06	0.327634	0.522561	0.102644	0.561542	0.319095	299.595	84.5644	211	1	1_7_15
2861	1	439407	5.2277e+06	0.448784	0.701041	0.0853351	0.798528	0.972621	311.446	86.0339	311	1	1_7_14
2862	1	446981	5.22763e+06	0.33977	0.742907	0.128386	0.801356	1.24514	81.8612	81.9103	242	1	1_7_14
2863	1	454555	5.22756e+06	0.243241	0.383019	0.0616787	0.442102	1.39226	50.6411	80.2081	211	1	1_7_14
2864	1	462129	5.22751e+06	0.135512	0.0430256	0.00301405	0.0845959	0.404816	348.577	82.2982	211	1	1_7_22
2865	1	469703	5.22747e+06	0.237829	0.648522	0.13479	0.665711	0.574205	264.091	82.3742	211	1	1_7_22
2866	1	477278	5.22743e+06	0.316169	0.482624	0.0677906	0.51958	0.156156	90.4064	82.7138	211	1	1_7_22
2867	1	484852	5.22741e+06	0.344451	0.374521	0.0759079	0.487883	0.329565	134.604	80.9977	231	1	1_7_22
2868	1	492426	5.22739e+06	0.206161	0.535091	0.102697	0.523498	0.954701	16.6827	82.0326	213	1	1_7_22
2869	1	500000	5.22739e+06	0.472352	0.4637	0.0944148	0.598724	0.524237	292.065	85.1763	112	1	1_12_12
2870	1	507574	5.22739e+06	0.255929	0.517667	0.0732116	0.528945	0.560098	61.5709	83.8261	211	1	1_12_12
2871	1	515148	5.22741e+06	0.265406	0.569672	0.105783	0.560609	0.432973	136.163	83.6293	211	1	1_12_12
2872	1	522722	5.22743e+06	0.401019	0.4432	0.108915	0.543892	0.328032	270.563	87.4288	211	1	1_12_12
2873	1	530297	5.22747e+06	0.230348	0.260842	0.0465022	0.295945	0.457381	83.2853	88.5095	211	1	1_12_12
2874	1	537871	5.22751e+06	0.355516	0.249193	0.0694809	0.366442	0.786386	228.939	88.6814	211	1	1_12_13
2875	1	545445	5.22756e+06	0.397298	0.262141	0.0689491	0.357323	0.756451	263.371	93.448	211	1	1_12_21
2876	1	553019	5.22763e+06	0.354833	0.689414	0.137055	0.712386	0.374645	267.196	93.4852	211	1	1_12_21
2877	1	560593	5.2277e+06	0.429199	0.543523	0.0904509	0.650101	0.862614	110.352	98.6173	231	1	1_12_21
2930	1	196483	5.22404e+06	0.263078	0.508844	0.159496	0.58305	1.47696	245.991	172.049	211	3	3_3_11
2931	1	204070	5.22366e+06	0.359132	0.630985	0.152052	0.712073	0.74625	121.939	167.694	311	2	2_2_12
2932	1	211658	5.22329e+06	0.245409	0.461335	0.171501	0.501018	1.0361	105.527	137.005	211	2	2_2_11
2933	1	219245	5.22292e+06	0.273571	0.274229	0.0704636	0.338186	0.495793	267.72	143.99	211	2	2_2_13
2934	1	226832	5.22257e+06	0.312076	0.756048	0.115641	0.804099	0.480767	321.741	163.352	324	2	2_2_13
2935	1	234419	5.22222e+06	0.329795	0.585723	0.0969481	0.67774	1.58642	239.667	206.317	211	5	5_1_44
2936	1	242007	5.22189e+06	0.326762	0.751272	0.0723431	0.805424	6.4909	41.2239	350.169	311	5	5_1_34
2937	1	249594	5.22156e+06	0.315281	0.243323	0.0391117	0.328068	1.92702	163.692	375.786	211	5	5_1_32
2938	1	257182	5.22125e+06	0.333897	0.796953	0.0603441	0.830841	4.34108	99.567	387.984	311	5	5_1_32
2939	1	264769	5.22094e+06	0.370752	0.553683	0.0565842	0.670354	9.07091	130.932	234.018	112	5	5_1_44
2940	1	272357	5.22064e+06	0.370463	0.507509	0.119602	0.610006	2.87392	117.328	233.01	211	5	5_1_22
2941	1	279944	5.22036e+06	0.139469	0.0319034	0.0140751	0.0700848	0.31359	165.309	139.771	211	1	1_4_23
2942	1	287532	5.22008e+06	0.299782	0.63137	0.0786351	0.7003	1.85206	296.181	180.462	311	1	1_4_23
2943	1	295120	5.21981e+06	0.204664	0.311945	0.0589739	0.354341	1.44399	301.464	179.065	211	1	1_4_23
2944	1	302707	5.21956e+06	0.43336	0.610603	0.0778067	0.716224	1.922	101.561	102.296	231	1	1_4_24
2945	1	310295	5.21931e+06	0.378769	0.751231	0.0863042	0.787731	1.84982	161.663	112.912	211	1	1_4_21
2946	1	317883	5.21907e+06	0.460971	0.591739	0.0854226	0.679981	0.472877	196.488	105.955	231	1	1_4_21
2947	1	325471	5.21884e+06	0.289411	0.313529	0.0343871	0.348644	1.0704	325.891	112.938	211	1	1_4_21
2948	1	333059	5.21863e+06	0.222298	0.315027	0.0417489	0.329213	1.05453	275.376	114.268	211	1	1_4_21
2949	1	340647	5.21842e+06	0.376672	0.472571	0.0719757	0.538715	1.11096	106.411	94.079	231	1	1_1_21
2950	1	348235	5.21822e+06	0.433535	0.676776	0.0714781	0.754163	0	-9999	92	511	1	1_1_21
2951	1	355823	5.21803e+06	0.353241	0.343692	0.0811906	0.41312	0.390374	91.2275	93.3665	211	1	1_1_21
2952	1	363411	5.21785e+06	0.2058	0.690209	0.146384	0.63474	0.123102	99.7266	92.4153	211	1	1_1_21
2953	1	370999	5.21768e+06	0.429773	0.767616	0.0774053	0.837209	0.481399	317.744	100.247	311	1	1_2_13
2954	1	378587	5.21752e+06	0.535766	0.32209	0.0720497	0.444818	1.21088	88.6838	118.789	324	1	1_2_13
2955	1	386176	5.21737e+06	0.439807	0.512636	0.108126	0.617043	0.898878	12.6091	132.187	211	1	1_2_13
2956	1	393764	5.21723e+06	0.370562	0.488014	0.0733444	0.556075	0.758752	219.373	141.201	311	1	1_2_12
2957	1	401352	5.2171e+06	0.401122	0.715825	0.0939895	0.792913	0.515587	348.785	130.895	311	1	1_2_12
2958	1	408940	5.21698e+06	0.399816	0.594212	0.093225	0.687176	0.22328	113.468	111.406	112	1	1_2_12
2959	1	416528	5.21686e+06	0.327817	0.425815	0.102674	0.525981	1.0812	111.792	96.241	211	1	1_2_12
2960	1	424117	5.21676e+06	0.337488	0.446776	0.0862443	0.526493	0.897568	155.925	86.7057	211	1	1_2_11
2961	1	431705	5.21667e+06	0.333005	0.156356	0.0310907	0.245738	0.203823	324.277	83.3172	231	1	1_2_11
2962	1	439293	5.21659e+06	0.353435	0.427696	0.0660559	0.505654	0.738935	144.738	84.0827	211	1	1_7_14
2963	1	446882	5.21651e+06	0.240334	0.321198	0.0698965	0.366323	0.766893	283.878	84.1968	211	1	1_7_22
2964	1	454470	5.21645e+06	0.203483	0.281895	0.0591163	0.315969	0.335648	329.696	82.6548	211	1	1_7_22
2965	1	462058	5.2164e+06	0.187096	0.403637	0.0657486	0.438306	0.040338	95.172	81.5478	211	1	1_7_22
2966	1	469647	5.21635e+06	0.245315	0.326182	0.051793	0.385628	0	-9999	81.56	211	1	1_7_22
2967	1	477235	5.21632e+06	0.268772	0.38369	0.0478805	0.430998	1.15839	140.792	81.2909	211	1	1_7_22
2968	1	484823	5.2163e+06	0.39461	0.501026	0.0719914	0.639088	0.945378	63.936	88.1809	511	1	1_7_22
2969	1	492412	5.21628e+06	0.206442	0.269088	0.0171564	0.289489	1.16901	83.256	80.226	211	1	1_12_11
2970	1	500000	5.21628e+06	0.341864	0.254823	0.0512494	0.352142	0.66208	142.557	82.8695	321	1	1_12_11
2971	1	507588	5.21628e+06	0.248269	0.339431	0.0608379	0.373564	0.00965	324.155	82.5918	211	1	1_12_11
2972	1	515177	5.2163e+06	0.459137	0.43174	0.0837436	0.560042	0.033188	199.973	85.4767	231	1	1_12_11
2973	1	522765	5.21632e+06	0.218467	0.376789	0.0444193	0.395812	0	-9999	85.69	512	1	1_12_12
2974	1	530353	5.21635e+06	0.437275	0.258665	0.0649983	0.360539	1.32964	259.362	88.8478	321	1	1_12_21
2975	1	537942	5.2164e+06	0.363487	0.232517	0.0398371	0.330919	0.19578	251.766	88.4833	321	1	1_12_21
2976	1	545530	5.21645e+06	0.28861	0.557457	0.077072	0.558148	0.361381	84.8195	89.8271	211	1	1_12_21
2977	1	553118	5.21651e+06	0.400425	0.667249	0.0896304	0.693974	0	-9999	96.36	211	1	1_12_21
3031	1	195915	5.21293e+06	0.160404	0.210711	0.0726586	0.251737	0.659998	115.31	158.233	211	3	3_3_12
3032	1	203516	5.21255e+06	0.215757	0.302597	0.103666	0.364675	0.584256	133.256	146.76	211	3	3_4_24
3033	1	211117	5.21218e+06	0.322841	0.404688	0.071109	0.494622	1.34789	224.447	135.434	211	2	2_2_13
3034	1	218719	5.21181e+06	0.337676	0.704379	0.0664574	0.775379	4.24496	325.03	316.025	311	5	5_1_33
3035	1	226320	5.21146e+06	0.299465	0.781325	0.101997	0.812297	1.23404	314.745	186.68	311	5	5_1_34
3036	1	233922	5.21111e+06	0.379646	0.467224	0.0490717	0.565953	1.49686	335.255	256.173	312	5	5_1_34
3037	1	241523	5.21078e+06	0.406641	0.435556	0.0580618	0.558273	3.66097	157.425	240.649	211	5	5_1_31
3038	1	249125	5.21045e+06	0.28133	0.340898	0.0507109	0.384503	0.353189	210.696	256.814	211	5	5_1_31
3039	1	256727	5.21014e+06	0.360782	0.418078	0.0814823	0.518014	5.23852	238.282	379.718	231	5	5_1_31
3040	1	264329	5.20983e+06	0.263095	0.752985	0.0830819	0.780721	9.22859	169.571	264.235	311	5	5_1_22
3041	1	271930	5.20953e+06	0.281202	0.48006	0.0587748	0.550868	2.5058	116.84	102.507	411	4	4_1_15
3042	1	279532	5.20925e+06	0.0102711	0.0146417	0.0205347	0.0145612	0	-9999	100.4	512	4	4_1_14
3043	1	287134	5.20897e+06	0.222225	0.297612	0.0586981	0.353444	0.617704	32.1167	110.209	211	1	1_4_31
3044	1	294736	5.2087e+06	0.235409	0.376823	0.027443	0.402809	0.787977	274.015	125.437	211	1	1_4_32
3045	1	302338	5.20845e+06	0.232779	0.494647	0.041905	0.503701	0.48605	257.953	144.11	211	1	1_4_32
3046	1	309940	5.2082e+06	0.420667	0.515343	0.112039	0.623273	0.232578	96.0045	95.9615	311	1	1_4_24
3047	1	317542	5.20796e+06	0.293167	0.471956	0.0838389	0.486642	1.31006	69.8658	132.214	211	1	1_4_21
3048	1	325144	5.20773e+06	0.438058	0.585198	0.104797	0.689233	0.840988	351.533	120.907	112	1	1_4_21
3049	1	332747	5.20751e+06	0.459648	0.544149	0.0861194	0.658047	1.71013	213.756	136.868	211	1	1_4_21
3050	1	340349	5.2073e+06	0.378152	0.592381	0.0954499	0.654702	1.349	231.749	144.579	211	1	1_4_21
3051	1	347951	5.20711e+06	0.282549	0.304205	0.0987698	0.351836	0.725723	168.151	95.1137	211	1	1_1_22
3052	1	355553	5.20692e+06	0.375429	0.439254	0.125569	0.495619	0.375077	66.1894	94.5912	211	1	1_1_21
3053	1	363156	5.20674e+06	0.456999	0.564153	0.090023	0.643513	0.195776	311.868	93.3747	211	1	1_1_21
3054	1	370758	5.20657e+06	0.449979	0.629666	0.0897761	0.726229	0.912662	230.823	93.5488	321	1	1_2_13
3055	1	378360	5.20641e+06	0.371407	0.748424	0.088556	0.784889	1.14031	24.8168	113.403	311	1	1_2_13
3056	1	385963	5.20626e+06	0.459505	0.509974	0.0810786	0.612953	0.315287	11.0663	123.973	211	1	1_2_13
3057	1	393565	5.20612e+06	0.439045	0.425742	0.0675391	0.53513	0.28372	78.3502	129.409	211	1	1_2_16
3058	1	401167	5.20598e+06	0.369347	0.490945	0.0639883	0.561357	0.415559	52.0682	122.56	311	1	1_2_12
3059	1	408770	5.20586e+06	0.271648	0.203603	0.0368611	0.271795	0.644073	75.7873	114.073	211	1	1_2_16
3060	1	416372	5.20575e+06	0.239892	0.265138	0.0547151	0.331951	0.773453	108.882	101.055	211	1	1_2_16
3061	1	423975	5.20565e+06	0.354317	0.3885	0.0832921	0.494003	0.299573	63.3074	87.7347	231	1	1_2_12
3062	1	431577	5.20556e+06	0.421056	0.202309	0.0707231	0.321223	0.688308	67.2741	83.033	231	1	1_2_12
3063	1	439180	5.20547e+06	0.294826	0.711275	0.124533	0.767704	0.746394	207.489	80.1562	211	1	1_7_14
3064	1	446782	5.2054e+06	0.124631	0.0261948	0.00120542	0.0501328	0.641078	255.592	82.4863	211	1	1_7_22
3065	1	454385	5.20534e+06	0.314928	0.351867	0.0650499	0.417462	0.454133	22.4799	83.3386	211	1	1_7_22
3066	1	461987	5.20529e+06	0.179463	0.394328	0.0993264	0.385617	0.345539	37.8809	80.7313	211	1	1_7_22
3067	1	469590	5.20524e+06	0.47156	0.518702	0.0624915	0.660962	0.613434	191.849	81.6174	112	1	1_7_22
3068	1	477192	5.20521e+06	0.0996357	0.0411147	0.00469761	0.0890615	0.386244	162.454	81.761	211	1	1_12_23
3069	1	484795	5.20518e+06	0.143564	0.155012	0.0118176	0.191644	0.067651	215.409	79.5366	211	1	1_12_23
3070	1	492397	5.20517e+06	0.224342	0.229056	0.0515198	0.275842	0.457166	113.975	82.3164	211	1	1_12_23
3071	1	500000	5.20516e+06	0.405018	0.202254	0.0606269	0.317669	0.353214	265.821	81.3852	231	1	1_12_23
3072	1	507603	5.20517e+06	0.297913	0.363063	0.0518975	0.400793	1.20552	306.994	83.5106	211	1	1_12_23
3073	1	515205	5.20518e+06	0.309589	0.0441215	0.0272007	0.117631	1.02838	337.842	85.3473	231	1	1_12_22
3074	1	522808	5.20521e+06	0.296388	0.384062	0.0311653	0.417752	0.099007	170.438	84.533	211	1	1_12_22
3075	1	530410	5.20524e+06	0.2427	0.177893	0.0318059	0.231189	0.611928	244.136	86.3318	211	1	1_12_22
3076	1	538013	5.20529e+06	0.547543	0.537639	0.0840812	0.669426	0.344312	280.585	88.1373	112	1	1_12_22
3077	1	545615	5.20534e+06	0.377844	0.654717	0.109664	0.69396	0.48569	76.5027	90.5664	211	1	1_12_22
3132	1	195347	5.20182e+06	0.47659	0.6594	0.119307	0.772968	10.8426	294.278	222.133	211	3	3_4_22
3133	1	202963	5.20144e+06	0.359519	0.697802	0.125853	0.753639	0.613276	286.375	118.278	231	3	3_4_24
3134	1	210578	5.20106e+06	0.370082	0.606142	0.134154	0.681516	4.94697	188.752	238.108	221	5	5_1_11
3135	1	218194	5.2007e+06	0.317455	0.748258	0.0607521	0.789214	5.03872	351.559	354.375	311	5	5_1_11
3136	1	225809	5.20035e+06	0.307673	0.701872	0.0812977	0.732656	4.85673	88.6333	164.413	313	5	5_1_33
3137	1	233425	5.2e+06	0.256684	0.230312	0.035727	0.330166	1.92999	188.662	150.852	312	4	4_1_16
3138	1	241041	5.19966e+06	0.327896	0.636122	0.091454	0.705012	6.17495	172.115	285.674	221	5	5_1_22
3139	1	248657	5.19934e+06	0.323295	0.402114	0.124231	0.499064	3.54079	159.194	173.126	231	5	5_1_22
3140	1	256273	5.19902e+06	0.319942	0.511188	0.0467235	0.604316	1.06628	106.947	108.509	243	4	4_1_15
3141	1	263889	5.19872e+06	0.0938091	0.189774	0.0584726	0.207911	0	-9999	100.4	512	4	4_1_15
3142	1	271505	5.19842e+06	0.0801428	0.131596	0.0032727	0.153285	0	-9999	100.4	512	4	4_1_14
3143	1	279121	5.19813e+06	0.134277	0.0939225	0.0129229	0.108629	0.640946	224.787	101.547	211	4	4_1_13
3144	1	286737	5.19786e+06	0.111056	0.0972553	0.0295317	0.10755	2.19605	247.535	135.406	211	1	1_4_31
3145	1	294353	5.19759e+06	0.372163	0.573155	0.0979201	0.629031	2.63311	263.582	143.851	211	1	1_4_32
3146	1	301969	5.19733e+06	0.210585	0.321772	0.0324671	0.338328	0.503825	225.461	118.405	211	1	1_4_32
3147	1	309586	5.19709e+06	0.246814	0.279949	0.0487561	0.304609	0.714347	90.9288	134.737	211	1	1_4_32
3148	1	317202	5.19685e+06	0.429624	0.653858	0.113925	0.736342	0.286575	133.359	101.471	211	1	1_4_21
3149	1	324818	5.19662e+06	0.0891177	0.205132	0.0140418	0.194453	1.47713	308.841	161.424	211	1	1_4_21
3150	1	332435	5.1964e+06	0.386941	0.645358	0.112237	0.685958	1.31371	238.397	117.011	211	1	1_4_21
3151	1	340051	5.19619e+06	0.211688	0.273661	0.0831008	0.294182	2.03055	233.662	120.334	211	1	1_4_21
3152	1	347667	5.19599e+06	0.434946	0.465527	0.0987699	0.57252	0.329491	12.7809	97.2375	211	1	1_1_22
3153	1	355284	5.1958e+06	0.259306	0.289856	0.0198545	0.330343	0.102321	298.035	94.3228	211	1	1_1_22
3154	1	362900	5.19562e+06	0.408108	0.531111	0.0530919	0.622928	0.550244	339.128	93.0565	211	1	1_1_22
3155	1	370517	5.19545e+06	0.379779	0.764005	0.139454	0.790944	0.171758	352.344	94.3995	411	1	1_2_13
3156	1	378133	5.19529e+06	0.358091	0.427455	0.0540086	0.501906	1.55629	122.917	110.692	312	1	1_2_13
3157	1	385750	5.19514e+06	0.439545	0.48325	0.0940242	0.580222	0.283778	67.2455	111.577	211	1	1_2_13
3158	1	393366	5.195e+06	0.445724	0.644312	0.102881	0.728536	0.895652	274.426	121.954	243	1	1_2_13
3159	1	400983	5.19487e+06	0.476047	0.438106	0.0773065	0.557602	0.560698	70.3336	112.336	112	1	1_2_16
3160	1	408600	5.19475e+06	0.426119	0.653104	0.104597	0.746966	1.39757	347.983	109.525	242	1	1_2_16
3161	1	416216	5.19464e+06	0.386545	0.477409	0.0693865	0.542451	0.859412	304.73	104.867	211	1	1_2_12
3162	1	423833	5.19454e+06	0.440499	0.515995	0.111972	0.62747	0.593952	229.451	93.0109	222	1	1_2_12
3163	1	431450	5.19444e+06	0.298151	0.439715	0.0923469	0.481778	0.418973	146.233	78.7884	211	1	1_8_12
3164	1	439066	5.19436e+06	0.139979	0.217437	0.0694068	0.220664	0.819909	208.06	84.6926	211	1	1_7_23
3165	1	446683	5.19429e+06	0.377803	0.354819	0.0715404	0.462067	0.80174	100.605	79.8302	231	1	1_7_23
3166	1	454300	5.19423e+06	0.524946	0.310604	0.0421019	0.455496	0.897487	353.277	82.1561	112	1	1_13_23
3167	1	461916	5.19417e+06	0.278747	0.0935908	0.00132105	0.170892	0.745604	125.695	80.0606	211	1	1_7_22
3168	1	469533	5.19413e+06	0.197955	0.0699298	0.0250983	0.129841	1.36423	189.24	76.671	211	1	1_13_21
3169	1	477150	5.1941e+06	0.205065	0.765814	0.122917	0.740847	0.190878	214.595	81.3193	213	1	1_13_21
3170	1	484767	5.19407e+06	0.2583	0.32772	0.0457613	0.397251	0.746263	309.545	82.1153	211	1	1_13_21
3171	1	492383	5.19406e+06	0.297432	0.354573	0.0380501	0.412363	0.241737	333.826	79.4391	211	1	1_12_23
3172	1	500000	5.19405e+06	0.281711	0.446758	0.0673739	0.468374	0.552312	195.423	80.8003	211	1	1_12_23
3173	1	507617	5.19406e+06	0.364994	0.621022	0.0676116	0.671014	0.6371	131.872	79.8476	211	1	1_12_23
3174	1	515233	5.19407e+06	0.323018	0.384808	0.059901	0.442927	0.302815	126.073	80.8161	211	1	1_12_23
3175	1	522850	5.1941e+06	0.317595	0.482884	0.0789479	0.518783	0.179624	108.97	83.464	211	1	1_12_22
3176	1	530467	5.19413e+06	0.327939	0.313845	0.0296422	0.36592	0.155423	318.428	83.6414	211	1	1_12_22
3177	1	538084	5.19417e+06	0.438166	0.658403	0.0521703	0.733055	0.385931	82.0843	87.5489	324	1	1_12_22
3178	1	545700	5.19423e+06	0.457095	0.48051	0.0570032	0.581436	0.856062	39.409	91.5232	231	1	1_12_22
3233	1	194780	5.19071e+06	0.24061	0.284232	0.0620218	0.322126	5.11528	239.55	211.934	211	3	3_4_22
3234	1	202410	5.19033e+06	0.377874	0.59869	0.089464	0.651606	4.995	110.488	135.271	211	3	3_4_24
3235	1	210040	5.18995e+06	0.352975	0.591333	0.124023	0.66814	0.851726	280.905	110.902	231	3	3_4_25
3236	1	217670	5.18959e+06	0.3474	0.777622	0.0960511	0.815804	11.3164	113.488	269.437	311	5	5_1_12
3237	1	225300	5.18923e+06	0.315434	0.779932	0.0675894	0.830127	0.535882	92.2092	107.336	311	4	4_1_16
3238	1	232929	5.18889e+06	0.347237	0.657163	0.0974572	0.737589	24.0334	80.3592	333.307	311	5	5_1_21
3239	1	240559	5.18855e+06	0.00417449	0.031909	0.00122726	0.0292441	0	-9999	100.4	512	4	4_1_14
3240	1	248190	5.18823e+06	1.72e-05	0.0037535	0.0017714	0.00666067	0	-9999	100.4	512	4	4_1_14
3241	1	255820	5.18791e+06	0.410178	0.540916	0.139098	0.642381	2.61054	307.237	122.936	211	4	4_1_13
3242	1	263450	5.18761e+06	0.419736	0.687611	0.08552	0.779309	13.159	45.4068	214.788	311	4	4_2_11
3243	1	271080	5.18731e+06	0.376094	0.739333	0.0785831	0.816819	2.65453	84.7587	159.03	211	4	4_2_12
3244	1	278710	5.18702e+06	0.331125	0.457828	0.0619974	0.530008	8.52374	121.474	159.41	211	4	4_2_12
3245	1	286341	5.18675e+06	0.258848	0.281642	0.0524495	0.317015	2.0686	306.437	167.119	211	4	4_2_12
3246	1	293971	5.18648e+06	0.371597	0.686182	0.081387	0.732651	3.58208	74.4701	111.93	112	1	1_4_33
3247	1	301601	5.18622e+06	0.236842	0.329812	0.0304728	0.342657	1.21853	258.151	155.081	211	1	1_4_32
3248	1	309232	5.18597e+06	0.204274	0.579018	0.0580594	0.544717	5.41164	246.042	119.118	211	1	1_4_32
3249	1	316862	5.18574e+06	0.370695	0.649103	0.105093	0.727973	0.7446	201.729	92.8953	231	1	1_4_24
3250	1	324493	5.18551e+06	0.447633	0.676593	0.10219	0.75427	1.26473	82.7509	105.809	211	1	1_4_25
3251	1	332123	5.18529e+06	0.433601	0.570995	0.0626771	0.661017	2.85696	63.1635	156.037	211	1	1_4_21
3252	1	339754	5.18508e+06	0.414121	0.663821	0.0892801	0.751314	0.803494	185.762	119.909	221	1	1_4_21
3253	1	347384	5.18488e+06	0.438536	0.604224	0.0963089	0.698783	0.967004	199.694	95.6994	112	1	1_1_22
3254	1	355015	5.18469e+06	0.333533	0.358579	0.062239	0.424946	0.258893	131.946	92.8909	211	1	1_1_22
3255	1	362646	5.18451e+06	0.41943	0.619526	0.134125	0.689249	0.20335	291.726	90.4554	321	1	1_1_22
3256	1	370276	5.18434e+06	0.430284	0.527046	0.0887628	0.59712	1.01	198.096	95.7348	231	1	1_2_13
3257	1	377907	5.18418e+06	0.43318	0.397138	0.0825931	0.510662	0.912753	90.2375	102.509	221	1	1_2_13
3258	1	385538	5.18403e+06	0.444505	0.511229	0.123518	0.618795	0.577849	241.587	102.44	321	1	1_2_13
3259	1	393168	5.18389e+06	0.403119	0.478305	0.0987756	0.561636	0.448355	133.588	113.971	324	1	1_2_13
3260	1	400799	5.18376e+06	0.392724	0.590169	0.118818	0.650362	0.464472	252.884	111.248	222	1	1_2_16
3261	1	408430	5.18364e+06	0.335252	0.209737	0.0398308	0.285647	1.91554	260.291	100.712	231	1	1_2_16
3262	1	416061	5.18353e+06	0.384272	0.416089	0.0629196	0.511225	0.616972	108.686	92.6882	211	1	1_2_16
3263	1	423691	5.18342e+06	0.455765	0.64966	0.0783976	0.744326	0.934567	140.891	85.0714	211	1	1_2_12
3264	1	431322	5.18333e+06	0.310382	0.57136	0.0844272	0.615527	0.608924	122.311	76.168	211	1	1_7_23
3265	1	438953	5.18325e+06	0.412373	0.481768	0.0827079	0.609133	0.340875	3.70497	82.479	112	1	1_7_23
3266	1	446584	5.18318e+06	0.362463	0.127144	0.0347814	0.243664	0.33884	306.487	77.7643	231	1	1_13_23
3267	1	454215	5.18311e+06	0.201527	0.0922821	0.0181853	0.138057	0.530461	279.395	80.3472	211	1	1_13_23
3268	1	461846	5.18306e+06	0.323462	0.399175	0.0796246	0.490097	0.879114	118.359	78.4574	211	1	1_13_23
3269	1	469476	5.18302e+06	0.257198	0.147027	0.0211166	0.219702	0.535425	274.663	79.3701	211	1	1_13_21
3270	1	477107	5.18298e+06	0.115272	0.160497	0.0268886	0.203067	0.913648	260.639	81.6057	211	1	1_13_21
3271	1	484738	5.18296e+06	0.182227	0.330287	0.116433	0.336853	0.645087	44.6961	81.7178	211	1	1_13_21
3272	1	492369	5.18294e+06	0.333104	0.686273	0.0561392	0.682655	0.584219	261.656	84.8052	211	1	1_13_21
3273	1	500000	5.18294e+06	0.395515	0.590461	0.0481729	0.61866	0.347937	211.018	82.6225	211	1	1_13_21
3274	1	507631	5.18294e+06	0.323832	0.371836	0.0871892	0.40894	0.399286	352.698	82.137	211	1	1_12_23
3275	1	515262	5.18296e+06	0.30074	0.269652	0.0244073	0.309915	1.2682	254.501	80.716	211	1	1_12_23
3276	1	522893	5.18298e+06	0.310209	0.514714	0.0413411	0.54435	0.42855	123.472	81.6463	211	1	1_12_23
3277	1	530524	5.18302e+06	0.285037	0.210899	0.058745	0.26772	0.387269	282.698	86.0249	211	1	1_12_22
3278	1	538154	5.18306e+06	0.374382	0.365185	0.0417538	0.428085	0.331932	119.659	86.2627	211	1	1_12_22
3334	1	194214	5.1796e+06	0.426231	0.638142	0.122314	0.733483	4.69099	220.559	183.699	311	3	3_4_23
3335	1	201858	5.17922e+06	0.424	0.63707	0.142361	0.737713	3.95183	138.238	151.324	242	3	3_4_24
3336	1	209502	5.17884e+06	0.316253	0.722803	0.107514	0.764363	0.923	299.928	109.866	311	4	4_1_11
3337	1	217146	5.17848e+06	0.313526	0.433314	0.0512482	0.493573	0.770827	113.35	108.456	324	4	4_3_11
3338	1	224790	5.17812e+06	0.43711	0.540087	0.121985	0.648997	0.490737	310.21	105.975	142	4	4_1_12
3339	1	232434	5.17778e+06	0.42437	0.672139	0.0850427	0.749344	0.574547	74.8067	101.593	211	4	4_1_12
3340	1	240079	5.17744e+06	0.208756	0.261302	0.0662873	0.288584	0.10048	357.214	118.506	211	4	4_2_11
3341	1	247723	5.17712e+06	0.37948	0.707341	0.0991836	0.779346	8.62821	247.129	198.913	311	4	4_2_11
3342	1	255367	5.1768e+06	0.343437	0.723005	0.0850295	0.793689	3.16091	217.142	225.71	311	4	4_2_11
3343	1	263012	5.1765e+06	0.29624	0.701982	0.151335	0.702824	3.07939	269.444	219.262	211	4	4_2_11
3344	1	270656	5.1762e+06	0.288164	0.4211	0.0685741	0.462679	8.81888	240.05	223.615	211	4	4_2_12
3345	1	278300	5.17591e+06	0.427679	0.662485	0.105943	0.738349	1.02151	150.448	176.472	112	4	4_2_12
3346	1	285945	5.17564e+06	0.297063	0.644113	0.109391	0.618751	0.987098	95.7001	149.893	211	4	4_2_12
3347	1	293589	5.17537e+06	0.134178	0.271376	0.0857317	0.273044	0.594293	126.384	170.232	211	4	4_2_12
3348	1	301234	5.17511e+06	0.203919	0.654046	0.125301	0.574577	6.88888	224.646	143.513	211	4	4_2_12
3349	1	308878	5.17486e+06	0.42974	0.725055	0.0850388	0.802966	6.86802	70.8926	210.534	311	4	4_4_22
3350	1	316523	5.17462e+06	0.318174	0.336761	0.0567004	0.40365	0.821918	344.617	104.213	211	4	4_4_22
3351	1	324168	5.1744e+06	0.388879	0.71691	0.0975766	0.738501	1.33616	184.736	138.43	311	1	1_4_25
3352	1	331812	5.17418e+06	0.278769	0.685036	0.0861291	0.636382	1.08841	111.986	140.335	211	1	1_4_21
3353	1	339457	5.17397e+06	0.396114	0.584922	0.0923062	0.641424	8.21398	55.957	125.858	211	1	1_4_21
3354	1	347102	5.17377e+06	0.39665	0.653972	0.0822434	0.742243	3.51852	118.739	97.4128	311	1	1_1_23
3355	1	354746	5.17358e+06	0.120239	0.171099	0.0183106	0.18376	0.236462	218.655	93.0311	211	1	1_1_23
3356	1	362391	5.1734e+06	0.478331	0.659741	0.0893254	0.763323	0.453786	169.154	90.2952	231	1	1_1_22
3357	1	370036	5.17323e+06	0.3698	0.734872	0.105017	0.775551	1.14322	127.364	99.9429	311	1	1_2_13
3358	1	377681	5.17307e+06	0.37407	0.716255	0.0910194	0.788675	1.42056	304.845	107.628	211	1	1_2_14
3359	1	385326	5.17292e+06	0.481169	0.544828	0.0309945	0.650799	1.00083	330.234	121.994	312	1	1_2_14
3360	1	392971	5.17278e+06	0.441242	0.604783	0.0940871	0.66036	0.285554	293.946	113.758	324	1	1_2_14
3361	1	400615	5.17265e+06	0.423737	0.295694	0.0707341	0.397048	0.686168	8.9956	109.815	211	1	1_2_14
3362	1	408260	5.17253e+06	0.425624	0.262696	0.0450522	0.373178	0.690871	81.5	103.651	112	1	1_2_16
3363	1	415905	5.17241e+06	0.373234	0.236514	0.0365028	0.336099	0.179451	83.6613	88.0703	211	1	1_2_16
3364	1	423550	5.17231e+06	0.411932	0.335047	0.0871745	0.437114	0.397343	342.44	83.3887	211	1	1_2_16
3365	1	431195	5.17222e+06	0.356639	0.328775	0.0682388	0.400265	0.526337	290.466	81.2185	211	1	1_2_12
3366	1	438840	5.17214e+06	0.345367	0.515547	0.0372356	0.597754	4.40886	289.331	81.0035	231	1	1_8_12
3367	1	446485	5.17206e+06	0.242951	0.21505	0.0316333	0.282683	0.457015	235.413	77.3091	211	1	1_13_23
3368	1	454130	5.172e+06	0.265415	0.201833	0.0538451	0.284791	0.456962	255.204	80.3415	211	1	1_13_22
3369	1	461775	5.17195e+06	0.217034	0.562697	0.107497	0.54984	0.710383	85.8646	80.5323	211	1	1_13_22
3370	1	469420	5.1719e+06	0.222759	0.363127	0.0822752	0.402948	0.147397	255.738	78.5117	211	1	1_13_22
3371	1	477065	5.17187e+06	0.202084	0.58451	0.0716267	0.565788	0.269055	16.4533	82.3304	211	1	1_13_21
3372	1	484710	5.17185e+06	0.29624	0.524874	0.0798208	0.552694	0.188148	270.223	83.4975	211	1	1_13_21
3373	1	492355	5.17183e+06	0.280564	0.398068	0.0807427	0.418909	0.938886	122.971	85.6594	211	1	1_13_21
3374	1	500000	5.17183e+06	0.390739	0.499515	0.0822008	0.54066	0.096545	299.216	84.2884	211	1	1_13_21
3375	1	507645	5.17183e+06	0.448857	0.411589	0.044848	0.512977	0.143231	353.828	81.3345	211	1	1_13_21
3376	1	515290	5.17185e+06	0.275697	0.558078	0.0982419	0.549084	0.145506	116.806	81.3738	211	1	1_12_23
3377	1	522935	5.17187e+06	0.311497	0.359264	0.0409693	0.418551	0.304361	101.162	83.447	211	1	1_12_23
3378	1	530580	5.1719e+06	0.425944	0.715712	0.028858	0.807705	0.677993	103.293	92.2784	311	1	1_12_23
3379	1	538225	5.17195e+06	0.281814	0.363168	0.035016	0.386519	0.759319	284.413	88.6496	211	1	1_12_23
3435	1	193649	5.16849e+06	0.23389	0.317121	0.0941942	0.356174	6.0168	271.762	182.135	211	3	3_4_23
3436	1	201307	5.16811e+06	0.415489	0.688764	0.0995971	0.788648	6.6244	26.5884	153.593	311	3	3_4_23
3437	1	208966	5.16773e+06	0.387589	0.686909	0.129809	0.75461	0.93815	77.528	102.578	411	4	4_3_13
3438	1	216624	5.16737e+06	0.437711	0.638533	0.114652	0.722368	1.22841	345.784	118.589	112	4	4_3_11
3439	1	224282	5.16701e+06	0.445441	0.544433	0.176378	0.608254	1.65201	81.7004	138.129	211	4	4_3_11
3440	1	231940	5.16667e+06	0.340882	0.803749	0.132967	0.827417	1.03036	81.0309	107.697	321	4	4_3_12
3441	1	239599	5.16633e+06	0.212866	0.566222	0.0900351	0.55295	0.165386	99.2358	153.485	211	4	4_3_12
3442	1	247257	5.16601e+06	0.26159	0.476495	0.117485	0.489105	7.0676	56.5521	216.655	211	4	4_2_11
3443	1	254915	5.16569e+06	0.417457	0.678094	0.1319	0.766369	1.94142	40.2176	184.735	242	4	4_2_11
3444	1	262574	5.16538e+06	0.308721	0.669826	0.087986	0.703277	8.22538	114.626	176.636	242	4	4_2_12
3445	1	270232	5.16509e+06	0.252721	0.600241	0.0574463	0.594618	0.969316	177.25	128.885	211	4	4_2_12
3446	1	277891	5.1648e+06	0.235444	0.377735	0.0463574	0.408305	6.99473	274.158	135.26	211	4	4_2_12
3447	1	285550	5.16452e+06	0.287404	0.497999	0.106809	0.529784	3.7976	295.423	121.848	211	4	4_2_12
3448	1	293208	5.16426e+06	0.347853	0.738659	0.0808724	0.809588	3.37831	4.3155	211.313	311	4	4_2_12
3449	1	300867	5.164e+06	0.116366	0.3814	0.0575426	0.342146	0.150471	309.269	109.668	211	4	4_2_12
3450	1	308526	5.16375e+06	0.211885	0.292092	0.0143125	0.313135	6.40656	237.456	163.727	211	4	4_4_22
3451	1	316184	5.16351e+06	0.397233	0.449531	0.127558	0.538891	0.890045	174.264	93.3852	211	1	1_4_24
3452	1	323843	5.16328e+06	0.375176	0.627481	0.100717	0.683245	2.77316	264.97	150.53	211	1	1_4_25
3453	1	331502	5.16307e+06	0.484325	0.443862	0.0552688	0.53712	2.08933	105.177	115.437	211	1	1_4_25
3454	1	339161	5.16286e+06	0.32395	0.474745	0.127411	0.49423	1.08794	214.986	89.1772	211	1	1_1_23
3455	1	346820	5.16266e+06	0.438272	0.400099	0.0594861	0.491779	0.470429	88.0199	89.983	211	1	1_1_23
3456	1	354478	5.16247e+06	0.450126	0.178738	0.0723933	0.296341	0.627276	111.138	89.9106	321	1	1_1_23
3457	1	362137	5.16229e+06	0.350587	0.820975	0.0713994	0.854356	0.620264	231.837	89.5721	412	1	1_2_14
3458	1	369796	5.16212e+06	0.417925	0.487474	0.0649321	0.609135	0.852099	262.129	101.459	221	1	1_2_14
3459	1	377455	5.16196e+06	0.329789	0.393486	0.0499394	0.491888	0.403267	247.56	106.27	221	1	1_2_14
3460	1	385114	5.16181e+06	0.376849	0.124912	0.0249988	0.222468	0.309473	128.893	107.774	231	1	1_2_14
3461	1	392773	5.16167e+06	0.373422	0.202911	0.035834	0.285794	1.87361	322.223	117.043	312	1	1_2_14
3462	1	400432	5.16154e+06	0.460615	0.660636	0.0850845	0.738737	0.36026	288.716	102.647	231	1	1_2_14
3463	1	408091	5.16141e+06	0.556863	0.357574	0.0302644	0.493989	0.915314	246.839	100.719	312	1	1_2_14
3464	1	415750	5.1613e+06	0.337836	0.775341	0.0849014	0.806666	1.29377	220.709	84.2122	512	1	1_2_16
3465	1	423409	5.1612e+06	0.400748	0.444474	0.0736431	0.522569	0.583384	33.3369	82.7447	211	1	1_2_16
3466	1	431068	5.16111e+06	0.483214	0.288746	0.0527317	0.440201	0.623898	345.077	79.3131	211	1	1_2_16
3467	1	438727	5.16103e+06	0.302834	0.481755	0.0719967	0.518584	0.490134	255.179	77.0436	211	1	1_8_12
3468	1	446386	5.16095e+06	0.244145	0.230025	0.0535228	0.290974	0.651803	272.471	79.4936	211	1	1_13_22
3469	1	454045	5.16089e+06	0.358132	0.353011	0.115606	0.450924	0.368907	343.075	79.4674	222	1	1_13_22
3470	1	461704	5.16084e+06	0.224385	0.327567	0.0765176	0.364072	1.27604	166.465	80.0844	211	1	1_13_12
3471	1	469364	5.16079e+06	0.317547	0.307794	0.0584119	0.355986	0.58329	284.332	84.1847	211	1	1_13_12
3472	1	477023	5.16076e+06	0.262533	0.437525	0.0996846	0.484415	0.780799	255.869	88.1988	211	1	1_13_12
3473	1	484682	5.16073e+06	0.200763	0.0981434	0.00107773	0.149952	0.252936	274.635	88.2842	211	1	1_13_12
3474	1	492341	5.16072e+06	0.276472	0.314346	0.0546627	0.363173	0.740187	300.341	88.1518	211	1	1_13_12
3475	1	500000	5.16072e+06	0.360727	0.318962	0.0305531	0.383671	0.171683	162.726	89.3338	211	1	1_13_12
3476	1	507659	5.16072e+06	0.433348	0.100926	0.0357581	0.194666	2.36494	152.293	82.6796	321	1	1_13_12
3477	1	515318	5.16073e+06	0.45837	0.25976	0.0567086	0.349132	0.133574	211.625	84.2108	211	1	1_13_21
3478	1	522977	5.16076e+06	0.322104	0.450174	0.0895493	0.465391	0.668922	67.3647	84.5383	211	1	1_12_23
3536	1	193085	5.15738e+06	0.302321	0.68396	0.139396	0.712613	1.19058	199.433	186.816	211	3	3_4_23
3537	1	200758	5.157e+06	0.430792	0.653466	0.0861844	0.744097	0.778068	231.09	193.685	311	3	3_4_23
3538	1	208430	5.15662e+06	0.402917	0.536863	0.0773286	0.612239	0.949295	229.24	123.342	211	4	4_3_13
3539	1	216102	5.15626e+06	0.431992	0.721616	0.103978	0.801463	0.981067	326.879	131.945	311	4	4_3_13
3540	1	223775	5.1559e+06	0.413068	0.604942	0.145192	0.684695	5.79782	232.594	155.422	242	4	4_3_11
3541	1	231447	5.15556e+06	0.340389	0.678957	0.11707	0.72818	0.708558	272.426	135.307	311	4	4_3_12
3542	1	239119	5.15522e+06	0.36732	0.715868	0.0934881	0.768247	1.20833	79.4493	156.54	243	4	4_3_12
3543	1	246792	5.1549e+06	0.278486	0.71941	0.096315	0.719614	1.06918	217.236	166.192	324	4	4_2_11
3544	1	254465	5.15458e+06	0.296025	0.678865	0.0959185	0.681025	4.31484	206.956	171.11	211	4	4_2_13
3545	1	262137	5.15427e+06	0.192976	0.509071	0.0878951	0.496068	1.28181	106.531	167.954	211	4	4_2_13
3546	1	269810	5.15398e+06	0.266745	0.630376	0.103373	0.604922	0.783166	306.561	164.173	211	4	4_2_13
3547	1	277482	5.15369e+06	0.178235	0.672542	0.0762686	0.615177	1.98794	257.564	145.686	211	4	4_2_13
3548	1	285155	5.15341e+06	0.217631	0.620667	0.13319	0.601527	1.97489	309.738	175.016	211	4	4_2_13
3549	1	292828	5.15315e+06	0.316202	0.414318	0.0924345	0.496152	1.29496	286.536	160.936	211	4	4_2_13
3550	1	300501	5.15289e+06	0.42957	0.64468	0.0985755	0.738854	20.927	322.238	167.26	211	4	4_4_22
3551	1	308173	5.15264e+06	0.427304	0.736828	0.0643692	0.792865	6.45118	240.093	180.75	311	4	4_4_22
3552	1	315846	5.1524e+06	0.407958	0.74125	0.105263	0.775805	0.686068	238.507	191.993	242	4	4_4_22
3553	1	323519	5.15217e+06	0.294821	0.717765	0.145951	0.660646	0.647536	55.4039	117.646	211	1	1_4_25
3554	1	331192	5.15195e+06	0.414687	0.583534	0.0885744	0.681126	1.16661	298.639	88.6301	231	1	1_1_24
3555	1	338865	5.15175e+06	0.330766	0.664069	0.0617394	0.678765	0.385771	294.5	90.044	211	1	1_1_24
3556	1	346538	5.15155e+06	0.345309	0.675291	0.0769003	0.70593	0.139122	113.181	85.5953	211	1	1_1_23
3557	1	354211	5.15136e+06	0.280761	0.501578	0.0353615	0.494354	0.457586	96.5095	88.9171	211	1	1_1_23
3558	1	361884	5.15118e+06	0.32199	0.466449	0.0663009	0.571126	0.317307	318.505	95.2993	221	1	1_2_14
3559	1	369557	5.15101e+06	0.488231	0.501283	0.0519971	0.612183	1.78282	40.1485	108.961	211	1	1_2_14
3560	1	377230	5.15085e+06	0.372849	0.458719	0.0859566	0.539683	1.4059	263.179	129.489	312	1	1_2_14
3561	1	384903	5.1507e+06	0.444936	0.579839	0.10934	0.673118	0.520093	21.2384	123.928	312	1	1_2_14
3562	1	392576	5.15056e+06	0.353642	0.329602	0.0593596	0.415662	0.736021	181.205	118.078	324	1	1_2_14
3563	1	400249	5.15042e+06	0.427922	0.350593	0.0375064	0.476354	1.27818	0.528404	106.413	242	1	1_2_15
3564	1	407922	5.1503e+06	0.497148	0.467133	0.068365	0.607442	0.390362	245.691	95.6994	231	1	1_2_15
3565	1	415595	5.15019e+06	0.41438	0.433034	0.103431	0.53589	0.747846	260.237	90.4051	222	1	1_2_15
3566	1	423268	5.15009e+06	0.407403	0.520955	0.0597191	0.594771	0.716909	103.353	90.6041	313	1	1_2_15
3567	1	430941	5.15e+06	0.187405	0.201067	0.0409593	0.2226	0.255784	304.298	73.6261	211	1	1_8_12
3568	1	438615	5.14991e+06	0.333634	0.564394	0.0770571	0.601166	0.639329	51.8467	78.1638	211	1	1_8_12
3569	1	446288	5.14984e+06	0.283626	0.21355	0.0133788	0.280636	1.3699	309.218	78.8647	211	1	1_13_22
3570	1	453961	5.14978e+06	0.284657	0.266297	0.0859325	0.345528	1.12633	73.8305	79.5703	211	1	1_13_22
3571	1	461634	5.14972e+06	0.323101	0.225426	0.0765835	0.344164	0.444219	112.522	79.8879	211	1	1_13_22
3572	1	469307	5.14968e+06	0.37879	0.24491	0.079802	0.355803	0.131962	41.9546	84.198	211	1	1_13_22
3573	1	476980	5.14965e+06	0.338744	0.373293	0.0687212	0.494695	0.577397	249.368	87.2477	243	1	1_13_12
3574	1	484654	5.14962e+06	0.22524	0.201111	0.102207	0.23713	1.25698	20.1826	89.9213	211	1	1_13_12
3575	1	492327	5.14961e+06	0.257152	0.394002	0.0814005	0.40418	0.270385	295.613	90.644	211	1	1_13_12
3576	1	500000	5.1496e+06	0.189204	0.374119	0.0247082	0.381424	0.939507	225.965	91.0291	211	1	1_13_12
3577	1	507673	5.14961e+06	0.483293	0.549614	0.103349	0.613352	0.186982	213.42	93.5481	211	1	1_13_12
3578	1	515346	5.14962e+06	0.345887	0.614822	0.0804108	0.610029	0.706359	192.664	92.385	211	1	1_13_12
3637	1	192522	5.14627e+06	0.240762	0.254023	0.0404364	0.289016	0.87594	281.005	184.013	211	3	3_4_23
3638	1	200209	5.14589e+06	0.430601	0.66351	0.119294	0.721542	0.858459	208.65	209.696	311	3	3_4_23
3639	1	207895	5.14551e+06	0.389069	0.761934	0.133936	0.818703	2.63006	294.499	140.139	324	4	4_3_13
3640	1	215581	5.14515e+06	0.440418	0.680034	0.110103	0.767882	0.709655	263.199	159.188	211	4	4_3_13
3641	1	223268	5.14479e+06	0.312205	0.694232	0.133559	0.698049	0.63449	72.9935	148.555	211	4	4_3_11
3642	1	230954	5.14445e+06	0.43003	0.517245	0.115556	0.627502	0.617883	226.658	151.67	211	4	4_3_12
3643	1	238641	5.14411e+06	0.416538	0.533247	0.113717	0.630336	0.838225	116.488	171.077	242	4	4_3_12
3644	1	246328	5.14378e+06	0.254863	0.521518	0.166208	0.511703	0.596974	267.351	158.375	211	4	4_2_13
3645	1	254014	5.14347e+06	0.306627	0.748678	0.0909295	0.791418	2.52577	228.646	151.319	211	4	4_2_13
3646	1	261701	5.14316e+06	0.279612	0.615277	0.0706939	0.643878	0.819626	61.6164	150.623	311	4	4_2_13
3647	1	269388	5.14287e+06	0.268393	0.729595	0.100082	0.682443	2.11346	45	112	211	4	4_2_13
3648	1	277074	5.14258e+06	0.208195	0.681111	0.147761	0.612032	1.53091	229.759	142.871	211	4	4_2_13
3649	1	284761	5.1423e+06	0.327111	0.731611	0.0910964	0.779578	1.66751	358.577	112.135	311	4	4_4_21
3650	1	292448	5.14203e+06	0.325257	0.751996	0.0726336	0.807518	5.75576	187.026	192.943	311	4	4_4_21
3651	1	300135	5.14178e+06	0.393118	0.70997	0.0753266	0.789635	7.35096	42.9613	186.274	311	4	4_4_21
3652	1	307822	5.14153e+06	0.256059	0.778958	0.120269	0.723554	2.76025	65.2976	156.441	211	4	4_4_22
3653	1	315509	5.14129e+06	0.216182	0.624485	0.0543956	0.570038	4.2857	270.645	121.569	211	4	4_4_22
3654	1	323196	5.14106e+06	0.221885	0.680305	0.0741443	0.596292	0.065281	134.188	97.4383	211	1	1_1_24
3655	1	330883	5.14084e+06	0.193711	0.565431	0.105316	0.497537	0.931857	233.875	86.488	211	1	1_1_24
3656	1	338570	5.14063e+06	0.373768	0.673279	0.0879877	0.727958	0.49724	220.201	87.873	311	1	1_1_23
3657	1	346257	5.14044e+06	0.243897	0.298718	0.0131156	0.358332	0.218074	220.635	88.5692	211	1	1_1_23
3658	1	353944	5.14025e+06	0.416921	0.621252	0.096249	0.674313	1.14353	82.2924	88.9711	311	1	1_1_23
3659	1	361631	5.14007e+06	0.383197	0.440577	0.121514	0.534118	5.85735	86.9081	112.402	231	1	1_2_14
3660	1	369318	5.1399e+06	0.408036	0.491382	0.0568964	0.583917	1.32038	256.907	139.65	324	1	1_2_14
3661	1	377005	5.13974e+06	0.43863	0.201568	0.00751888	0.313005	1.63144	54.3612	141.016	324	1	1_2_14
3662	1	384692	5.13958e+06	0.457974	0.307206	0.0395576	0.418121	0.781602	63.1342	124.158	211	1	1_2_15
3663	1	392379	5.13944e+06	0.398063	0.583056	0.103583	0.665196	0.594451	35.066	131.582	313	1	1_2_15
3664	1	400066	5.13931e+06	0.403266	0.230102	0.0765765	0.345726	0.579074	351.744	110.031	231	1	1_2_15
3665	1	407753	5.13919e+06	0.445461	0.589133	0.0989235	0.690775	3.62265	338.204	102.151	211	1	1_2_15
3666	1	415441	5.13908e+06	0.457503	0.329261	0.0540331	0.442134	0.291864	57.9828	91.3269	211	1	1_2_15
3667	1	423128	5.13898e+06	0.437355	0.44506	0.0623989	0.574949	0.621875	76.8184	87.4691	242	1	1_2_15
3668	1	430815	5.13889e+06	0.410984	0.194057	0.0227143	0.30158	0.288061	228.096	80.1744	211	1	1_2_15
3669	1	438502	5.1388e+06	0.357683	0.742628	0.0313275	0.807622	0	-9999	74.5	511	1	1_8_12
3670	1	446189	5.13873e+06	0.421335	0.414999	0.0814287	0.558383	0.424015	66.086	77.2379	242	1	1_8_12
3671	1	453877	5.13867e+06	0.183057	0.32729	0.114754	0.369407	0.108092	207.69	77.3616	211	1	1_13_22
3672	1	461564	5.13861e+06	0.319368	0.388922	0.135269	0.473668	0.575426	52.0004	81.5384	211	1	1_13_22
3673	1	469251	5.13857e+06	0.233541	0.483006	0.118399	0.517213	0.68163	206.455	83.0828	211	1	1_13_22
3674	1	476938	5.13854e+06	0.147558	0.18866	0.0914702	0.211764	0.97903	25.6104	88.3622	211	1	1_13_22
3675	1	484626	5.13851e+06	0.236206	0.261814	0.0789147	0.293264	1.24267	207.745	91.824	211	1	1_13_22
3676	1	492313	5.1385e+06	0.439468	0.472731	0.071622	0.59799	0.324548	99.4894	94.8087	121	1	1_13_11
3677	1	500000	5.13849e+06	0.249729	0.302316	0.0443694	0.321917	0.535357	96.3234	93.5076	211	1	1_13_11
3678	1	507687	5.1385e+06	0.206957	0.264942	0.0339675	0.268919	0.635288	319.779	96.5882	211	1	1_13_11
3679	1	515374	5.13851e+06	0.325795	0.453641	0.0724287	0.47069	0.823849	286.933	97.7223	211	1	1_13_11
3738	1	191960	5.13516e+06	0.409012	0.541239	0.0860146	0.636457	3.45933	80.2109	153.926	211	3	3_4_23
3739	1	199661	5.13478e+06	0.371082	0.631733	0.0507035	0.735552	4.40596	217.067	167.723	211	3	3_4_23
3740	1	207361	5.1344e+06	0.300808	0.682314	0.0769588	0.739706	0.421474	199.241	163.111	311	4	4_3_13
3741	1	215062	5.13404e+06	0.40324	0.68775	0.107426	0.768163	3.27593	228.76	153.079	211	4	4_3_13
3742	1	222762	5.13368e+06	0.200359	0.48632	0.13066	0.473241	0.381069	168.209	136.115	211	4	4_3_12
3743	1	230463	5.13334e+06	0.422648	0.689145	0.0797072	0.790023	2.81002	139.911	145.244	311	4	4_3_12
3744	1	238163	5.133e+06	0.42019	0.618267	0.115822	0.731557	0.939327	108.913	180.832	231	4	4_3_12
3745	1	245864	5.13267e+06	0.403877	0.632938	0.0944816	0.704926	4.98635	69.6362	220.336	242	4	4_4_41
3746	1	253565	5.13236e+06	0.359584	0.630438	0.0657921	0.700505	10.2953	170.21	157.901	243	4	4_4_41
3747	1	261266	5.13205e+06	0.365701	0.731649	0.0715652	0.791061	13.8392	214.943	218.484	311	4	4_4_41
3748	1	268966	5.13176e+06	0.400235	0.718775	0.098394	0.796283	1.24387	55.3558	191.07	311	4	4_4_41
3749	1	276667	5.13147e+06	0.277959	0.364924	0.0728917	0.385792	0.454121	38.0106	176.557	211	4	4_4_41
3750	1	284368	5.13119e+06	0.298366	0.45251	0.0896463	0.518611	7.9165	137.353	160.034	211	4	4_4_21
3751	1	292069	5.13092e+06	0.244326	0.450794	0.0792094	0.435219	7.9154	160.044	199.794	211	4	4_4_21
3752	1	299770	5.13067e+06	0.444554	0.51193	0.036985	0.622684	0.992856	15.4415	141.025	231	4	4_4_21
3753	1	307471	5.13042e+06	0.328118	0.635851	0.107241	0.657341	1.61887	88.6231	151.04	112	4	4_4_21
3754	1	315172	5.13018e+06	0.371776	0.715346	0.0919959	0.744139	10.1991	267.664	186.657	211	4	4_4_23
3755	1	322873	5.12995e+06	0.232301	0.663434	0.0656939	0.616613	1.10689	68.0273	87.09	211	1	1_1_24
3756	1	330574	5.12973e+06	0.321678	0.673828	0.0817044	0.680395	5.69233	338.918	92.8753	211	1	1_1_24
3757	1	338275	5.12952e+06	0.388896	0.737453	0.0810431	0.8141	4.44994	146.847	89.9363	311	1	1_1_24
3758	1	345976	5.12932e+06	0.384244	0.562954	0.105246	0.658682	3.95103	58.1229	103.347	221	1	1_3_11
3759	1	353677	5.12913e+06	0.305562	0.208811	0.0569765	0.303811	0.884238	276.126	142.298	211	1	1_3_11
3760	1	361378	5.12895e+06	0.362735	0.298994	0.0709238	0.376709	0.91925	325.859	144.273	324	1	1_3_12
3761	1	369079	5.12878e+06	0.427615	0.421179	0.0571273	0.533203	0.225951	119.787	133.425	211	1	1_3_12
3762	1	376780	5.12862e+06	0.423558	0.560244	0.102218	0.644251	0.886699	270.589	139.009	242	1	1_3_12
3763	1	384481	5.12847e+06	0.282078	0.485796	0.0716288	0.482711	0.641428	104.295	126.931	211	1	1_3_12
3764	1	392183	5.12833e+06	0.447431	0.153282	0.0175052	0.255194	1.52193	246.969	134.623	313	1	1_2_15
3765	1	399884	5.1282e+06	0.443342	0.396225	0.0869022	0.517302	1.13845	53.1455	117.276	211	1	1_2_15
3766	1	407585	5.12808e+06	0.472966	0.496487	0.0365711	0.635914	2.90379	282.935	107.506	242	1	1_2_15
3767	1	415286	5.12797e+06	0.38432	0.603835	0.0702438	0.684453	1.57799	233.493	91.2879	231	1	1_2_15
3768	1	422987	5.12787e+06	0.461572	0.467753	0.0545947	0.605439	1.07845	107.092	81.3621	211	1	1_2_15
3769	1	430689	5.12777e+06	0.260763	0.146737	0.0348855	0.195452	0.175287	40.2056	76.4711	211	1	1_8_12
3770	1	438390	5.12769e+06	0.366978	0.234235	0.0737535	0.342077	0.331964	235.725	76.2516	231	1	1_8_12
3771	1	446091	5.12762e+06	0.189357	0.469103	0.14692	0.493517	0.149191	93.0154	75.3525	211	1	1_8_11
3772	1	453792	5.12756e+06	0.208546	0.369034	0.0942063	0.384984	0.293222	142.89	74.6906	211	1	1_8_11
3773	1	461494	5.1275e+06	0.209467	0.365408	0.133137	0.415479	0.506722	139.413	79.6831	211	1	1_13_22
3774	1	469195	5.12746e+06	0.242685	0.319066	0.113202	0.389445	0.329678	81.1845	85.4689	211	1	1_13_22
3775	1	476896	5.12742e+06	0.172085	0.312651	0.104928	0.340159	0.56031	130.922	88.8608	211	1	1_13_22
3776	1	484597	5.1274e+06	0.335791	0.169273	0.0506855	0.239409	1.33455	75.7401	94.3606	211	1	1_13_22
3777	1	492299	5.12739e+06	0.186916	0.320563	0.103111	0.327503	1.0351	234.394	100.822	211	1	1_13_22
3778	1	500000	5.12738e+06	0.386999	0.462268	0.113761	0.561631	0.630599	219.346	96.4827	211	1	1_13_11
3779	1	507701	5.12739e+06	0.226651	0.288998	0.0411719	0.309894	0.434858	81.3153	97.4592	211	1	1_13_11
3840	1	199113	5.12367e+06	0.212581	0.621522	0.101545	0.630936	0.613861	11.036	117.306	211	4	4_3_14
3841	1	206828	5.12329e+06	0.287009	0.52678	0.134975	0.598312	1.67302	124.571	153.568	211	4	4_3_13
3842	1	214543	5.12293e+06	0.332519	0.760637	0.0853745	0.793761	0.920651	170.849	136.692	324	4	4_3_13
3843	1	222257	5.12257e+06	0.348969	0.718175	0.0814209	0.770676	1.66233	190.081	143.372	311	4	4_3_12
3844	1	229972	5.12223e+06	0.291221	0.729855	0.0866576	0.771493	1.02862	82.8126	153.636	311	4	4_3_12
3845	1	237687	5.12189e+06	0.335935	0.607642	0.0981727	0.696756	1.84364	169.526	176.037	313	4	4_3_12
3846	1	245401	5.12156e+06	0.258365	0.441452	0.0839478	0.49437	2.25178	91.9533	212.813	211	4	4_4_42
3847	1	253116	5.12125e+06	0.353567	0.586774	0.109569	0.660641	3.63535	226.084	153.241	211	4	4_4_41
3848	1	260831	5.12094e+06	0.353016	0.692259	0.095685	0.755863	5.53284	175.885	147.381	211	4	4_4_42
3849	1	268546	5.12064e+06	0.368944	0.567845	0.122094	0.664609	11.9975	303.074	234.869	243	4	4_4_41
3850	1	276261	5.12036e+06	0.381613	0.678809	0.0669368	0.748638	10.6029	38.3409	241.927	313	4	4_4_41
3851	1	283976	5.12008e+06	0.404409	0.659595	0.115488	0.744427	7.86971	243.3	190.825	242	4	4_4_12
3852	1	291690	5.11981e+06	0.338282	0.777631	0.0771667	0.826255	11.2591	66.2863	306.4	311	4	4_4_12
3853	1	299405	5.11956e+06	0.204746	0.698673	0.0531114	0.713175	10.0809	182.64	351.572	311	4	4_4_11
3854	1	307120	5.11931e+06	0.325964	0.739625	0.0560013	0.795849	9.13717	114.167	260.131	311	4	4_4_34
3855	1	314835	5.11907e+06	0.280829	0.710973	0.0606795	0.746585	9.46449	218.147	268.165	311	4	4_4_32
3856	1	322550	5.11884e+06	0.343184	0.39653	0.0835193	0.494878	0.760394	343.036	90.2268	243	1	1_1_24
3857	1	330265	5.11862e+06	0.291803	0.703931	0.113993	0.677695	0.52256	2150489	86.1235	211	1	1_1_24
3858	1	337980	5.11841e+06	0.305829	0.711165	0.0717636	0.777989	0.820093	189.275	84.1952	511	1	1_1_24
3859	1	345696	5.11821e+06	0.388458	0.61548	0.0916954	0.703921	2.4797	221.31	113.59	211	1	1_3_12
3860	1	353411	5.11802e+06	0.148252	0.270848	0.0533252	0.281317	0.726367	181.299	142.57	211	1	1_3_12
3861	1	361126	5.11784e+06	0.415786	0.548154	0.062485	0.630685	0.165056	98.6845	119.863	211	1	1_3_12
3862	1	368841	5.11767e+06	0.408638	0.597736	0.0539674	0.62179	0.274368	276.603	122.158	211	1	1_3_12
3863	1	376556	5.11751e+06	0.379018	0.377016	0.0487976	0.412059	0.860831	42.693	131.463	211	1	1_3_12
3864	1	384271	5.11736e+06	0.202511	0.0557497	0.0155366	0.0975005	0.346387	55.2041	131.19	211	1	1_3_12
3865	1	391986	5.11722e+06	0.394081	0.549409	0.125476	0.634487	1.48981	48.9592	127.259	112	1	1_3_12
3866	1	399702	5.11709e+06	0.407483	0.691894	0.0928461	0.76583	3.30881	51.6024	119.749	311	1	1_2_15
3867	1	407417	5.11697e+06	0.42028	0.452629	0.0853434	0.52447	2.31092	258.572	105.108	211	1	1_2_15
3868	1	415132	5.11686e+06	0.491409	0.410245	0.0502513	0.538607	1.83813	39.4078	91.7535	311	1	1_2_15
3869	1	422847	5.11676e+06	0.485649	0.525585	0.0817447	0.622247	0.680512	168.298	81.5824	242	1	1_2_15
3870	1	430563	5.11666e+06	0.363244	0.15652	0.0965727	0.261733	1.13983	144.343	75.4874	231	1	1_8_12
3871	1	438278	5.11658e+06	0.386638	0.442343	0.0948459	0.530733	0.431752	270.936	73.4808	211	1	1_8_11
3872	1	445993	5.11651e+06	0.203785	0.297222	0.114898	0.323217	0.592841	140.321	76.263	211	1	1_8_11
3873	1	453708	5.11644e+06	0.139471	0.0978534	0.0652687	0.128174	0.917061	129.102	77.4046	211	1	1_8_11
3874	1	461424	5.11639e+06	0.308849	0.604729	0.108921	0.67022	0.794769	52.4157	81.2163	242	1	1_13_22
3875	1	469139	5.11635e+06	0.174293	0.456845	0.14087	0.474379	0.660548	6.45629	84.566	211	1	1_13_22
3876	1	476854	5.11631e+06	0.159706	0.20721	0.0516331	0.225959	0.773175	278.54	86.0318	211	1	1_13_22
3943	1	214024	5.11182e+06	0.22298	0.296532	0.111232	0.321322	3.35453	78.19	127.437	211	4	4_3_13
3944	1	221753	5.11146e+06	0.272025	0.539422	0.13172	0.589786	1.77636	79.1705	133.301	211	4	4_3_12
3945	1	229482	5.11112e+06	0.309451	0.718024	0.0608475	0.752963	4.36785	145.82	160.139	311	4	4_3_12
3946	1	237211	5.11078e+06	0.398494	0.567147	0.0655168	0.657622	6.99598	137.35	149.935	313	4	4_3_12
3947	1	244939	5.11045e+06	0.171391	0.585953	0.0638589	0.542992	0.708069	238.464	133.128	211	4	4_4_42
3948	1	252668	5.11014e+06	0.234846	0.488766	0.0389685	0.499855	0.620487	114.455	170.538	211	4	4_4_42
3949	1	260397	5.10983e+06	0.388989	0.714556	0.103621	0.785443	4.41093	206.776	232.633	311	4	4_4_42
3950	1	268126	5.10953e+06	0.369406	0.680431	0.0852343	0.747971	9.92002	22.5767	161.942	311	4	4_4_11
3951	1	275855	5.10925e+06	0.348463	0.724518	0.0771967	0.776728	10.8616	201.375	314.394	131	4	4_4_11
3952	1	283584	5.10897e+06	0.347141	0.744314	0.06078	0.780456	7.64731	220.85	380.104	243	4	4_4_11
3953	1	291313	5.1087e+06	0.326764	0.699958	0.10084	0.729929	5.07975	157.483	196.215	222	4	4_4_34
3954	1	299042	5.10844e+06	0.351898	0.699767	0.120109	0.748272	8.68599	51.0292	190.399	311	4	4_4_34
3955	1	306771	5.1082e+06	0.272514	0.487841	0.0765441	0.509247	4.13555	91.4957	209.355	211	4	4_4_34
3956	1	314500	5.10796e+06	0.256973	0.672328	0.151497	0.657078	4.39158	154.761	132.016	211	4	4_4_34
3957	1	322229	5.10773e+06	0.240932	0.577979	0.0831706	0.551352	0.329225	175.534	146.495	211	4	4_4_34
3958	1	329958	5.10751e+06	0.341507	0.646667	0.107899	0.722858	2.66971	302.303	86.961	311	1	1_1_25
3959	1	337687	5.1073e+06	0.235245	0.479279	0.0669804	0.478758	0.31525	242.355	84.7815	211	1	1_1_25
3960	1	345416	5.1071e+06	0.226331	0.310188	0.0472881	0.366256	0.56828	62.9474	93.8604	211	1	1_3_12
3961	1	353145	5.10691e+06	0.158225	0.0549502	0.0107579	0.0908965	0.191752	326.634	119.613	211	1	1_3_12
3962	1	360874	5.10673e+06	0.250385	0.485492	0.0673953	0.49206	0.823012	92.7321	117.685	211	1	1_3_12
3963	1	368603	5.10656e+06	0.487824	0.348631	0.0704622	0.446312	0.502088	336.444	113.901	211	1	1_3_12
3964	1	376332	5.1064e+06	0.388494	0.373674	0.0453091	0.416849	0.683839	14.7252	126.03	211	1	1_3_12
4045	1	221250	5.10035e+06	0.424444	0.735781	0.0782609	0.817433	3.11417	67.3314	109.36	311	4	4_3_14
4046	1	228993	5.10001e+06	0.366368	0.549964	0.0545829	0.622552	2.40119	205.741	127.887	211	4	4_3_12
4047	1	236735	5.09967e+06	0.378195	0.66874	0.0918955	0.710054	0.615768	124.788	127.679	242	4	4_3_12
4048	1	244478	5.09934e+06	0.448302	0.683483	0.0692069	0.777232	0.538734	196.755	108.815	242	1	1_5_12
4049	1	252221	5.09903e+06	0.306044	0.470072	0.0629781	0.534851	0.112573	241.509	105.418	211	1	1_5_12
4050	1	259964	5.09872e+06	0.200727	0.394054	0.0426337	0.393289	0.79819	309.745	104.071	211	1	1_5_12
4051	1	267707	5.09842e+06	0.183964	0.488322	0.0605002	0.463635	0.418587	221.948	109.776	211	4	4_4_34
4052	1	275450	5.09814e+06	0.330511	0.626725	0.0770408	0.704075	5.51259	359.462	157.734	243	4	4_4_34
4053	1	283192	5.09786e+06	0.389947	0.69762	0.118148	0.778834	10.7893	15.9705	180.294	311	4	4_4_34
4054	1	290935	5.09759e+06	0.284431	0.55252	0.0926759	0.558888	4.25834	255.896	188.261	211	4	4_4_34
4055	1	298678	5.09733e+06	0.052556	0.335175	0.0636516	0.27941	0.656485	166.037	185.631	211	4	4_4_34
4056	1	306421	5.09709e+06	0.292619	0.619464	0.0690682	0.63543	5.34834	111.54	182.108	211	4	4_4_34
4057	1	314164	5.09685e+06	0.273646	0.379227	0.0899443	0.411651	2.93732	229.251	105.187	211	1	1_5_13
4058	1	321907	5.09662e+06	0.318972	0.538963	0.108351	0.602808	1.37879	45.3868	83.3267	242	1	1_1_25
4059	1	329650	5.0964e+06	0.217303	0.573492	0.110717	0.539205	1.09556	252.205	82.0688	211	1	1_1_25
4060	1	337393	5.09619e+06	0.325202	0.678381	0.0858309	0.73401	0.442699	158.474	82.7647	211	1	1_1_25
4061	1	345136	5.09599e+06	0.26463	0.523999	0.0907685	0.520419	0.308711	274.02	86.3773	211	1	1_3_12
4063	1	360623	5.09562e+06	0.181284	0.219608	0.0313212	0.232314	0.510965	87.3414	113.687	211	1	1_3_12
4149	1	244018	5.08823e+06	0.362637	0.686627	0.0732777	0.740009	0.777372	318.372	100.989	211	1	1_5_11
4150	1	251775	5.08792e+06	0.333914	0.682281	0.0739983	0.737189	0.501024	105.066	98.6517	324	1	1_5_12
4151	1	259531	5.08761e+06	0.377867	0.706822	0.056435	0.769607	6.9357	180.341	106.594	211	1	1_5_12
4152	1	267288	5.08731e+06	0.419196	0.522472	0.0514767	0.615065	1.48965	73.8796	97.2659	311	1	1_5_12
4153	1	275045	5.08703e+06	0.358185	0.757101	0.0524334	0.781135	2.75467	322.97	101.541	311	4	4_4_34
4154	1	282802	5.08675e+06	0.268086	0.504756	0.0513979	0.522555	1.42405	286.701	120.43	411	4	4_4_34
4155	1	290559	5.08648e+06	0.304223	0.663234	0.0932185	0.727179	2.30085	194.099	129.336	211	4	4_4_33
4156	1	298316	5.08622e+06	0.222186	0.27109	0.0178731	0.297187	0.093857	76.8753	102.422	512	4	4_4_34
4157	1	306073	5.08598e+06	0.164911	0.520476	0.0791493	0.483837	1.347	91.9206	128.735	211	1	1_5_13
4158	1	313830	5.08574e+06	0.316659	0.469451	0.0842682	0.515726	4.88063	297.904	114.656	311	1	1_5_13
4160	1	329344	5.08529e+06	0.376547	0.755988	0.0780969	0.822029	5.77536	195.675	89.2554	211	1	1_1_26
4252	1	259100	5.0765e+06	0.350442	0.565533	0.0510343	0.602425	0.346259	93.046	95.4466	211	1	1_5_11
4253	1	266870	5.0762e+06	0.357308	0.689446	0.0684529	0.734472	0.676657	214.371	91.1739	211	1	1_5_11
4254	1	274641	5.07592e+06	0.248202	0.644569	0.0626102	0.634716	0.988596	274.996	91.0649	211	1	1_5_11
4255	1	282412	5.07564e+06	0.263191	0.62077	0.0469138	0.616809	2.49234	78.2394	90.2432	211	1	1_5_11
4256	1	290183	5.07537e+06	0.168371	0.201776	0.0408699	0.232478	0.503551	249.674	87.8081	211	1	1_5_11
4257	1	297954	5.07511e+06	0.345518	0.579873	0.117245	0.585773	0.356014	84.2026	89.4443	211	1	1_5_13
4258	1	305725	5.07487e+06	0.136006	0.233943	0.065528	0.231116	0.399539	226.144	88.3867	211	1	1_5_13

## Sheet: Description
Column name	Decription
CC_ID	CarpatClim identifier
Country	Country code of CarpatClim /1=Hungary/
UTM_X	X UTM Coordinate
UTM_Y	Y UTM Coordinate
ARIvsNDVI_R2	R2 of Aridification Index and NDVI 2000–2010
PRECvsNDVI_R2	R2 of Precipitation and NDVI 2000–2010
PETvsNDVI_R2	R2 of Potential Evapotranspiration and NDVI 2000–2010
TMAXvsNDVI_R2	R2 of Maximum Temperature and NDVI 2000–2010
DEM_slope	SRTM slope value
DEM_aspect	SRTM aspect value
DEM	SRTM elevation
CLC_code	CORINE Land Cover code /arable lands (211, 213,221,222, 242,243), grasslands (231, 321), forests (311, 312, 313, 324), wetlands (411, 412), water bodies (511, 512) and artificial surfaces (112, 121, 122, 131, 142)
Macro_reg_code	Hunrarian Macro Region code /Great Hungarian Plain=1, Kisalföld=2, Alpokalja=3, Transdanubian Hills=4, Transdanubian Mountains=5, North-Hungarian Mountains=6/
Microregion_code	Hungarian Micro Region code
